# Supplementary material for: Decoding immune-metabolic crosstalk in ARDS: a transcriptomic exploration of biomarkers, cellular dynamics, and therapeutic pathways
Source: Front Immunol. 2025 Oct 27;16:1615748. doi: 10.3389/fimmu.2025.1615748 (PMC12597791; doi:10.3389/fimmu.2025.1615748)
Supplement: Supplementary Table 1 — List of 1804 PRGs. [file Table1.xlsx]

## Sheet: PRGs
symbol
SLC3A2
GOT1
GOT2
ACAD8
ACADSB
NDUFAB1
ASPA
AGXT2
GPT
ARG2
ARG1
ASL
ASNS
ASS1
SAT1
TAT
BCAT2
BCAT1
BCKDK
BHMT
BBOX1
CBS
CNDP2
CTH
CPS1
CRYM
CSAD
CDO1
HIBADH
ALDH7A1
AMD1
HDC
ODC1
DDC
ALDH9A1
GLUD1
GLUD2
QDPR
SLC25A10
DLD
DBH
SHFM1
FAH
IL4I1
FOLH1
FTCD
GAMT
GATM
GCDH
GCSH
GLDC
AMT
CGA
GNMT
GLUL
GLS
GLS2
SHMT1
GCLM
GCLC
HAO1
HSD17B10
HGD
HNMT
HPD
HAL
UROC1
IDO1
INMT
DIO3
IVD
GCAT
CKB
CKM
CKMT2
CKMT1A
KYNU
SLC7A5
LIAS
LIPT1
GSTZ1
SLC45A2
AIMP1
AIMP2
EEF1E1
MCCC1
MCCC2
MTR
MAT1A
ALDH6A1
MTAP
MTRR
NAALAD2
NNMT
NQO1
OAT
OAZ2
OAZ3
OAZ1
DBT
BCKDHA
BCKDHB
AZIN1
SLC25A21
OGDH
DLST
DLAT
PDHA1
PDHB
PDHX
SLC25A15
SLC25A2
OTC
DAO
DDO
PAH
PCBD1
PNMT
PAPSS1
PYCR1
PRODH
PSMC5
PSMA8
ALDH4A1
OCA2
RPS4Y2
SLC6A7
SLC6A8
SLC6A11
SLC6A12
AHCY
SECISBP2
EEFSEC
PHGDH
PSPH
PSAT1
SLC5A5
AANAT
PIPOX
AGMAT
SRM
SMS
AGXT
SQRDL
SUOX
DARS
EPRS
IARS
KARS
MARS
QARS
RARS
SARS
TDO2
SERINC3
SERINC1
ACAT1
TST
TMLHE
TXNRD1
TSHB
TYRP1
DCT
TYR
PSMD14
NAGS
HIBCH
AASS
AADAT
KMO
ACMSD
RPS10
RPS11
RPS12
RPS13
RPS14
RPS15
RPS16
RPS17
RPS18
RPS19
RPS15A
RPS2
RPS20
RPS21
RPS23
RPS24
RPS25
RPS26
RPS27
RPS27A
RPS28
RPS29
RPS3
FAU
RPS3A
RPS4X
RPS4Y1
RPS5
RPS6
RPS7
RPS8
RPS9
RPSA
RPLP0
RPLP1
RPLP2
RPL10
RPL10A
RPL11
RPL12
RPL13
RPL13A
RPL14
RPL15
RPL17
RPL18
RPL18A
RPL19
RPL21
RPL22
RPL23
RPL23A
RPL24
RPL26
RPL26L1
RPL27
RPL27A
RPL28
RPL29
RPL3
RPL3L
RPL30
RPL31
RPL32
RPL34
RPL35
RPL35A
RPL36
RPL37
RPL37A
RPL38
RPL39
RPL4
UBA52
RPL41
RPL36A
RPL5
RPL6
RPL7
RPL7A
RPL8
RPL9
AUH
PSMC1
PSMC4
PSMC2
PSMC3
PSMC6
PSMA1
PSMA2
PSMA3
PSMA4
PSMA5
PSMA6
PSMA7
PSMB1
PSMB2
PSMB3
PSMB4
PSMB5
PSMB6
PSMB7
PSMB8
PSMB9
PSMB10
PSMD1
PSMD2
PSMD3
PSMD4
PSMD5
PSMD6
PSMD7
PSMD8
PSMD9
PSMD10
PSMD11
PSMD12
PSMD13
PSME1
PSME2
PSME3
PSMF1
RPL39L
SERINC2
TPH2
PAOX
ADO
GRHPR
CCBL1
ALDH18A1
RPS27L
SMOX
LARS
AFMID
AMDHD1
APIP
ASRGL1
BHMT2
C9orf41
DHTKD1
DUOX1
DUOX2
MRI1
ENOPH1
ETHE1
GADL1
GSR
IDO2
CCBL2
ASPG
ADI1
NMRAL1
PYCR2
PYCRL
PPM1K
PSMB11
PSME4
PSTK
RPL10L
RPL22L1
RPL36AL
SCLY
SEPSECS
CARNS1
LIPT2
SERINC4
SERINC5
PAPSS2
TH
TPO
TPH1
ASMT
DIO1
IYD
GPT2
DIO2
ADC
PPP2R1A
PPP2R1B
PGD
PGLS
AAAS
AKR1A1
AKR1B1
ALDOA
ALDOB
ALDOC
AMY2B
AMY2A
AMY1A
NAGLU
ARSB
B3GAT1
B3GAT2
B3GAT3
B3GNT1
B3GNT2
B3GNT3
B4GALT1
B4GALT2
B4GALT3
B4GALT4
B4GALT5
B4GALT6
B4GALT7
GLB1
GUSB
CALM1
CD44
SLC25A12
SLC25A13
CRYL1
DERA
ALDH1A1
SORD
SLC26A2
ENO1
ENO3
ENO2
EXT1
EXT2
FBP1
FBP2
PFKFB1
PFKFB2
PFKFB3
PFKFB4
FGF21
FMOD
GAPDH
GAPDHS
G6PD
GPI
G6PC
GALNS
GALK1
GALT
GALE
GCKR
AGL
GNS
GLCE
GBE1
GYG1
GNPDA1
GPC1
GPC3
GPC4
GPC5
GPC6
SLC2A1
SLC2A2
SLC2A3
SLC2A4
SLC2A5
GYG2
GYS1
GYS2
HAS1
HAS2
HAS3
HEXA
HEXB
HMMR
NDST1
NDST2
HK1
HK2
HK3
HYAL2
IDS
IDUA
NUP160
PFKM
PFKL
PFKP
PRKACA
PRKACB
PRKACG
KERA
KHK
PHKA1
PHKA2
PHKB
PHKG1
PHKG2
PRPS1
PRPS2
PRPS1L1
PKLR
LALBA
LCT
LUM
GAA
MAN2B1
MAN2B2
MAN2C1
SLC25A11
MANBA
MDH1
MDH2
MGAM
OGN
ABCC5
NUP107
NUP153
NUP214
SLC9A1
NUP37
NUP43
NUP50
NUP62
NUP88
OMD
PPP2CA
PPP2CB
HSPG2
ACAN
NCAN
VCAN
PGK1
PGK2
PGM1
BGN
DCN
PYGL
PYGM
PYGB
PGAM1
PGAM2
BPGM
PCK1
PCK2
PRELP
PC
RAE1
RANBP2
RPIA
SLC26A1
SDC1
SDC2
SDC3
SDC4
ST3GAL1
ST3GAL2
ST3GAL4
ST3GAL3
SLC5A1
SLC5A2
SLC5A3
SLC5A4
SGSH
SI
TALDO1
TKT
TPR
TREH
SLC25A1
NUP155
CHIA
CHIT1
NUP133
NUP54
NUPL1
RPE
TPI1
AGRN
DCXR
EPM2A
KIAA1199
NUP205
NHLRC1
NUP93
NUP98
BCAN
SLC45A3
STAB2
SEH1L
ST3GAL6
NUPL2
NUP85
NUP35
ADPGK
B3GNT4
B3GNT7
B3GALT6
CSGALNACT1
CSGALNACT2
CHPF2
CHSY1
CHPF
CHSY3
CHST1
CHST2
CHST3
CHST5
CHST6
CHST7
CHST9
CHST11
CHST12
CHST13
CHST14
CSPG4
CSPG5
DSEL
DSE
GLB1L
GLYCTK
GPC2
SLC2A14
HS6ST1
HS6ST2
HS6ST3
HGSNAT
HPSE2
HPSE
HS2ST1
HYAL1
HYAL3
LYVE1
NDST3
NDST4
NUP188
HS3ST1
HS3ST2
HS3ST3A1
HS3ST3B1
HS3ST4
HS3ST5
HS3ST6
PGM2
NUP210
PPP1R3C
RSC1A1
SLC35B2
SLC35B3
SLC35D2
SLC5A10
CHST15
UST
XYLB
XYLT1
XYLT2
G6PC2
G6PC3
SLC5A9
GNPDA2
POM121
POM121C
SLC37A4
GCK
PPP2R5D
UGP2
UBC
UBB
ADRA2A
PRKAA2
PRKAB2
PRKAG2
ACLY
CHRM3
SLC25A4
SLC25A5
SLC25A6
ADIPOQ
ARL2
CACNA1A
CACNA1E
CACNB2
CACNB3
ACACB
ADCY1
ADCY2
ADCY3
ADCY4
ADCY5
ADCY6
ADCY7
ADCY8
ADCY9
FASN
GNA11
GNA14
GNA15
GNAS
GNB1
GNB2
GNB3
GNB4
GNGT1
GNG3
GNG4
GNG5
GNG7
GNG8
GNG10
GNG11
GNG12
GNG13
GNGT2
GNAI1
GNAI2
GNAQ
GCGR
GCG
FFAR1
INS
ITPR3
KCNJ11
PRKAR1A
PRKAR1B
PRKAR2A
PRKAR2B
PRKCA
MARCKS
MLX
PLCB1
PLCB2
PLCB3
AGPAT1
RAP1A
AHCYL1
STK11
SYT5
VAMP2
MLXIPL
ADIPOR1
ADIPOR2
GNG2
ADRA2C
CACNA2D2
ARL2BP
CACNA1C
GLP1R
AKAP5
KCNS3
IQGAP1
KCNB1
KCNG2
GNB5
RAPGEF3
SNAP25
STXBP1
CACNA1D
ABCC8
ACACA
ITPR2
ITPR1
STX1A
RAPGEF4
KCNC2
HSD3B1
HSD3B2
AP2A1
AP2A2
AP2B1
AP2M1
A2M
AP2S1
ABCB11
ABCA1
ABCG5
ABCG8
DBI
ACADL
ACADM
ACADS
ACADVL
ACHE
SCD
AGPS
PLIN2
FDXR
FDX1
GLA
AHR
AKR1C1
AKR1C2
AKR1C3
AKR1C4
AKR1D1
ALB
ABCD1
AMACR
AGT
ANGPTL3
ANGPTL4
APOA1
APOA2
APOA4
APOB
APOC1
APOC2
APOC3
APOC4
APOE
APOF
ACER3
LPA
ARF1
ARF3
ARNT2
ARNT
ARSA
ARSD
ARSE
ARSF
ASAH1
SMPD1
ACOT7
CEL
BDH1
BMX
CYP11A1
CYP39A1
ACOT12
CRAT
B4GALNT1
ACOX1
ACOX2
ACOX3
CAV1
NFYB
CREBBP
CD36
CDS1
CDS2
UGCG
CETP
ACOT9
CCNC
UGT8
BCHE
CIDEA
CLOCK
CPNE1
CPNE3
CPNE6
CPNE7
POMC
CLPS
COQ3
COQ6
COQ7
CYP1A1
CYP1A2
CYP1B1
CYP27A1
CYP46A1
CYP4B1
CYP4A11
CYP51A1
CYP7A1
CYP7B1
CYP8B1
CYP2C8
CYP2C9
CYP2C19
CYP4F2
CYP4F3
CYP4F11
CYP2J2
CYP11B1
CYP11B2
CYP21A2
CPT1A
CPT2
CYP17A1
CPT1B
CYP19A1
MED17
MED7
SPTLC3
FITM2
CTGF
PCYT1A
PCYT1B
MID1IP1
DAB1
GNPAT
MLYCD
DECR1
DGAT1
ALDH3B1
ALDH3B2
HSD17B1
HSD17B2
HSD17B3
HSD17B4
HSD17B8
DHCR7
CBR1
DHCR24
HSD11B1
HSD11B2
EBP
HADHA
HADHB
ECHS1
EHHADH
ETNK1
ETNK2
ELOVL1
ELOVL2
ELOVL3
ELOVL4
MVD
TM7SF2
SQLE
LSS
ESRRA
FAAH
FABP4
FABP7
FABP5
FABP3
FABP2
FABP1
FDFT1
ALOX5AP
FDPS
CIDEC
FURIN
KDSR
FYN
PIKFYVE
G0S2
GALC
GGPS1
GGT1
GGT5
GK2
GBA
GLIPR1
GK
GLTP
GPD1
GPD2
PNPLA4
GPX1
GPX2
GPX4
TECR
HAO2
HADH
ALAS1
HMGCS2
HMGCS1
HACL1
HRASLS5
HRASLS
HRASLS2
PLA2G16
EPHX2
IDH1
IDI1
IDI2
FABP6
KPNB1
INSIG1
CSNK1G2
CSNK2A2
CSNK2B
GPCPD1
CHKB
CHKA
MVK
PRKD1
PRKD3
PRKD2
PTGR1
LTC4S
LCAT
SPTLC1
SPTLC2
ACSL1
ACSL3
ACSL4
ACSL5
ACSL6
LDLR
VLDLR
LIPA
PNLIPRP1
LIPG
LIPF
LIPC
LPL
PNLIP
LIPE
LTA4H
ALOX15
ALOX5
ALOX12
ALOX12B
LPIN1
LPIN2
LPIN3
LHB
ALOX15B
DMGDH
ME1
SLC25A20
DPEP1
ABCB4
MED6
STARD3NL
MAPKAPK2
STARD3
ABCC1
ABCC3
MBTPS1
MBTPS2
MTM1
MTTP
MTMR1
MTMR2
MTMR3
MTMR6
MTMR7
MUT
NCOA2
NEU1
NEU2
NEU3
TRIB3
SCP2
NPAS2
NPC1
NPC2
NR1D1
NRF1
NR1H2
NSDHL
SMPD2
SLC10A2
SLC10A1
CROT
OSBPL1A
OSBPL2
OSBPL3
OSBPL5
OSBPL6
OSBPL7
OSBPL8
OSBPL9
OSBPL10
OSBP
PIK3CA
PIK3CB
PIK3CD
PIK3CG
EP300
PIK3R3
PIK3R1
PIK3R2
PLA2G1B
PLA2G3
PLA2G4A
PLA2G5
PLA2G6
PLA2G2A
PLA2G2D
PLA2G2E
PLA2G2F
PLA2G10
PLA2G12A
PHYH
PCCA
PCCB
PCSK5
STARD10
PCYT2
P4HB
PEMT
HPGDS
HPGD
PTGS1
PTGS2
PTGDS
PI4KA
PIP4K2A
CDIPT
PIK3C2B
PIK3C2G
AGPAT2
AGPAT3
AGPAT4
AGPAT5
PLD2
PLIN1
GPAM
PLTP
SLC25A17
PMVK
ACOT13
PON1
PON2
PON3
PPP1CA
PPP1CB
PPP1CC
PPARA
PPARD
ALPI
PCTP
PITPNB
PPT1
PPT2
CTSA
PTDSS1
ACOT8
ACOT2
PTEN
PTGES
PTGIS
PTPN13
RAB14
RAB5A
RELN
RGL1
RORA
RXRA
SLCO1A2
SLCO1B1
SLCO1B3
SEC23A
SEC24A
SEC24B
SEC24C
SEC24D
SRD5A1
GM2A
PSAP
SAR1B
SCAP
OXCT1
FHL2
SOAT1
SOAT2
SP1
SPHK1
SPHK2
MED21
SREBF2
STAR
STARD4
STARD5
STARD6
STARD7
STS
SULT2A1
MED22
SYNJ1
SYNJ2
MED24
THRAP3
MED12
MED13
TBL1XR1
TBL1X
TEAD1
TEAD2
TEAD3
TEAD4
PTGES3
TAZ
TBXAS1
ACOT11
THRSP
ACAA1
ACAA2
PLIN3
RARRES3
TPTE
TNFRSF21
VAPA
VAPB
HDLBP
SLC27A2
LPGAT1
FIG4
YAP1
ZDHHC8
CDK8
RAN
RAB4A
PLD1
LBR
MCEE
HMGCL
PNPLA3
AMN
CERK
TMEM55B
CRLS1
DDHD1
MMAA
PI4KB
INPP5J
PCSK9
EPT1
SGPL1
SH3KBP1
INPP5K
SIN3A
SIN3B
MED31
SGPP1
SGPP2
SCARB1
SUMF1
SUMF2
MED20
HSD3B7
B3GALNT1
ARNTL
BMP1
COL4A3BP
CHDH
ACOT1
ALDH3A2
MCAT
HMGCR
INPP5E
MGLL
MYLIP
PLA2G4C
PIP4K2B
PLEKHA1
PLEKHA2
PLEKHA3
PLEKHA4
PLEKHA5
PLEKHA6
PPARGC1A
PTDSS2
ACOT4
RUFY1
SARDH
OLAH
SGMS1
SGMS2
SREBF1
ACAT2
BAAT
THEM4
LDLRAP1
APOA5
PIK3C3
PIK3R4
CH25H
SLC27A5
TGS1
CSNK2A1
CYP4F22
MED25
MED14
MED30
MED4
AACS
ABHD3
ABHD4
ABHD5
ACBD4
ACBD5
ACBD6
ACBD7
ACSBG1
ACSBG2
ACAD10
ACAD11
ACOT6
ACOXL
ACSF2
ACSF3
ACSM3
ACSS3
NCEH1
AGK
ANKRD1
ARSG
ARSH
ARSI
ARSJ
ARSK
ARV1
ACER2
ASAH2
ACER1
AWAT1
AWAT2
BDH2
CARM1
CBR4
CDK19
CEPT1
CHD9
CHPT1
COQ2
COQ5
COQ9
CREB3L3
SLC44A1
SLC44A2
SLC44A3
SLC44A4
SLC44A5
CUBN
DDHD2
DECR2
DEGS1
DEGS2
DGAT2L6
DGAT2
HSD17B11
HSD17B12
HSD17B13
HSD17B14
PDSS2
DPEP2
DPEP3
PDSS1
ELOVL5
ELOVL6
ELOVL7
ENPP6
ENPP7
CES3
ESYT1
ESYT2
ESYT3
FAAH2
FABP9
FAR1
FAR2
FADS1
FADS2
GBA2
GDE1
GDPD1
GDPD3
GDPD5
GLTPD1
GPD1L
GRHL1
GPIHBP1
INPP4A
INPP4B
INSIG2
LIPH
LIPI
LIPJ
LIPK
LIPM
LIPN
PNLIPRP3
LMF1
LMF2
LSR
LCLAT1
MBOAT1
MBOAT2
LPCAT3
MBOAT7
MED13L
MED10
MED11
MED18
MED19
MED28
MED29
MED9
MFSD2A
MOGAT1
MOGAT2
MOGAT3
MTF1
MTMR4
MTMR14
NPC1L1
SMPD3
SMPD4
NUDT19
NUDT7
ORMDL1
ORMDL2
ORMDL3
PIK3C2A
PI4K2A
PI4K2B
PLA2G4D
PLA2G4E
PLA2G4F
LPCAT1
LPCAT2
PECR
PTGES2
PHOSPHO1
PIK3R5
PIK3R6
PIP4K2C
PIP5K1A
PIP5K1B
PIP5K1C
PITPNM1
PITPNM2
PITPNM3
PLEKHA8
PLA1A
PLA2R1
PLB1
PLBD1
AGPAT6
LPCAT4
AGPAT9
PLD3
PLD4
PNPLA2
PNPLA5
PNPLA6
PNPLA7
PNPLA8
GPAT2
ACP6
PPM1L
PPARGC1B
PTPLAD1
PTPLAD2
PTPMT1
PEX11A
SLC27A1
SLC27A3
TECRL
SRD5A3
SACM1L
SCD5
INPP5D
INPPL1
SMARCD3
TNFAIP8
THEM5
TMEM86B
TNFAIP8L1
TNFAIP8L2
TPTE2
FITM1
VAC14
WWTR1
PLD6
PTGR2
CHAT
C10orf129
AHRR
FAM120B
HMGCLL1
PGS1
INPP5F
TNFAIP8L3
NCOA6
CYP4A22
FABP12
PTPLA
PTPLB
HDAC3
NCOR1
MED26
CLTA
NFYA
PCSK6
PPARG
ABCG1
HSD17B7
CLTC
OCRL
NR1H3
NFYC
MED1
NCOA1
MED27
CYP2U1
TIAM2
MED8
NR1H4
MED15
MED23
MED16
NCOR2
NCOA3
PISD
NEU4
AKR1B15
NT5C2
NT5E
ADA
ADK
AMPD1
AMPD2
AMPD3
APRT
UPB1
CAT
CDA
DCK
DCTD
DGUOK
DPYD
DPYS
ENTPD1
ENTPD2
ENTPD3
ENTPD4
ENTPD5
ENTPD6
GLRX
GMPR
GMPR2
GMPS
GDA
HPRT1
IMPDH1
IMPDH2
AK1
AK2
AK5
CMPK1
GUK1
TK2
DTYMK
NME1
NME2
NME4
NUDT5
PNP
PPAT
GART
PFAS
PAICS
ADSL
ATIC
ADSS
CAD
UMPS
DHODH
RRM1
RRM2
TXN
TYMP
TYMS
UCK1
UCK2
UPP1
XDH
TK1
ITPA
AK7
NT5C
NT5M
ADSSL1
UPP2
NT5C1A
NT5C1B
DUT
NUDT13
POMP
NUDT1
ADAL
DDX31
ENTPD7
ENTPD8
LHPP
NUDT15
NUDT16
CTPS2
RRM2B
DCTPP1
NUDT18
NUDT9
ACO2
ATP5G1
ATP5G2
ATP5G3
ATP5A1
ATP5B
ATP5D
ATP5E
ATP5F1
ATP5C1
ATP5I
ATP5J2
ATP5L
ATP5O
ATP5H
ATP5J
ATP5S
BSG
SDHC
NDUFAF1
CS
COX7A2L
COX5A
COX5B
COX6A1
COX6B1
COX6C
COX7B
COX7C
COX8A
COX11
COX4I1
CYC1
CYCS
SDHA
SDHB
SDHD
ETFA
ETFB
FH
IDH3A
IDH3B
IDH3G
IDH2
LDHA
LDHB
LDHC
LDHAL6B
GLO1
LRPPRC
SLC16A1
SLC16A8
SLC16A3
NDUFA7
NDUFC2
NDUFA12
NDUFB3
NDUFA6
NDUFB4
NDUFA13
NDUFB6
NDUFB7
NDUFB9
NDUFA2
NDUFA3
NDUFB8
NDUFB10
NDUFB2
NDUFC1
NDUFA1
NDUFB1
NDUFS5
NDUFB5
NNT
NDUFS1
NDUFV1
NDUFS2
NDUFA10
NDUFA9
NDUFA5
NDUFS3
NDUFV2
NDUFS8
NDUFS7
NDUFA4
NDUFS6
NDUFV3
NDUFA8
NDUFS4
PDK1
PDK2
PDK3
PDK4
PDP1
PDP2
SUCLA2
SUCLG2
SCO1
SCO2
SUCLG1
SURF1
TRAP1
UCP1
UCP2
SLC25A27
UQCRC1
UQCRC2
UQCRB
UQCRH
UQCRFS1
UQCRQ
UQCR10
UQCR11
ACAD9
NDUFAF4
NUBPL
NDUFB11
COX18
TACO1
LDHAL6A
NDUFA11
ECSIT
NDUFAF3
COX16
COX19
COQ10A
COQ10B
D2HGDH
ADHFE1
L2HGDH
NDUFAF2
TMEM126B
PDPR
SLC25A14
UCP3
ETFDH
HAGH
ABCD4
AOX1
AKR1B10
APOM
HLCS
BST1
BTD
MTHFD1
CD38
CTRC
CYP24A1
CYP27B1
CTRB1
CYB5A
SLC25A19
DHFR
SLC19A1
FOLR2
ALDH1L1
MTHFS
SLC25A16
GPHN
SHMT2
GSTO1
GIF
LGMN
LRP1
LRP2
SLC25A32
MOCS3
MOCS2
MTHFD2
MTHFR
QPRT
COASY
CYB5R3
ENPP1
ENPP2
ENPP3
NAMPT
PDXK
PANK2
PANK3
PANK4
ACP5
NADK
PARP4
RBP1
RBP2
RBP4
SLC5A6
LRP12
SLC23A1
SLC23A2
TCN1
TCN2
SLC19A2
PRSS1
PRSS3
TTR
VNN1
VNN2
GC
LRAT
PARP9
BCMO1
BCO2
GSTO2
MMAB
NMNAT1
NMNAT2
PNPO
RDH11
RFK
THTPA
LRP10
LRP8
NMNAT3
PPCS
TPK1
VKORC1
PPCDC
FLAD1
NADSYN1
FPGS
AASDHPPT
SLC19A3
SLC46A1
CYP2R1
APOA1BP
ALDH1L2
MMADHC
CD320
CTRB2
DHFRL1
LMBRD1
MMACHC
MOCOS
NFS1
NUDT12
PARP10
PARP14
PARP16
PARP6
PARP8
PDZD11
RFT1
NAPRT1
SLC22A13
UBIAD1
VKORC1L1
MTHFD2L
SLC5A8
CARKD
MTHFD1L
PANK1
MOCS1
