# Supplementary material for: Decoding immune-metabolic crosstalk in ARDS: a transcriptomic exploration of biomarkers, cellular dynamics, and therapeutic pathways
Source: Front Immunol. 2025 Oct 27;16:1615748. doi: 10.3389/fimmu.2025.1615748 (PMC12597791; doi:10.3389/fimmu.2025.1615748)
Supplement: Supplementary Table 2 — Cell type markers. [file Table2.xlsx]

## Sheet: markers
GROUP	marker	cell_name
0	CD3D	T cell
1	CD79A	B cell
2	CD8A	T cell
3	NKG7	Natural killer cell
4	CD163	Macrophage
5	CD14	Macrophage
6	CLDN5	Endothelial cel
7	IL1B	Macrophage
8	IL7R	T cell
9	RSAD2	Neutrophil
10	CD8B	T cell
11	FCGR3A	Macrophage
12	HBB	Red blood cell (erythrocyte)
13	CD34	Endothelial cell
14	IGHA1	Plasma cell
15	RGS2	Neutrophil
