# Supplementary material for: Decoding immune-metabolic crosstalk in ARDS: a transcriptomic exploration of biomarkers, cellular dynamics, and therapeutic pathways
Source: Front Immunol. 2025 Oct 27;16:1615748. doi: 10.3389/fimmu.2025.1615748 (PMC12597791; doi:10.3389/fimmu.2025.1615748)
Supplement: Supplementary Table 3 — Primer sequences for biomarkers andβ-actin. [file Table3.xlsx]

## Sheet: Sheet1
	Primer	Sequences
Human	RPL14 F	GTCTTACTGTTGCGGGCTCC
	RPL14 R	CGACCAAAGCCCTGTTCTGA
	SMARCD3 F	TAAGCAGCACGACGGAACTT
	SMARCD3 R	GTTTCCAATGACCACACGGC
	TCN1 F	TGGCACTCCCCTGACTAACT
	TCN1 R	TTCGGCGGTTGAGTAGTTCC
	Internal reference-β-actin F	CCCTGGACTTCGAGCAAGAG
	Internal reference-β-actin R	AATGCCAGGGTACATGGTGG
Mouse	RPL14 F	TTCAGGCGTTACGTGGAGGTTG
	RPL14 R	AGCTTTTCGGACATACTTCTGGC
	SMARCD3 F	TGACAAAATCCTCCCTCAAAGG
	SMARCD3 R	ATGCTGCCATCAGAGTCTTCCG
	TCN1 F	TTCAATTTCTCTGTCAGCATGGC
	TCN1 R	TCATTTCCAATGAGACCACTTCC
	Internal reference-β-actin F	TGGGAATGGGTCAGAAGGACTC
	Internal reference-β-actin R	GATCTGGGTCATCTTTTCACGG
