# Supplementary material for: Decoding immune-metabolic crosstalk in ARDS: a transcriptomic exploration of biomarkers, cellular dynamics, and therapeutic pathways
Source: Front Immunol. 2025 Oct 27;16:1615748. doi: 10.3389/fimmu.2025.1615748 (PMC12597791; doi:10.3389/fimmu.2025.1615748)
Supplement: Supplementary Table 4 — siRNA sequence. [file Table4.xlsx]

## Sheet: Sheet1
siRNA- SMARCD3	GACGGCGTGCTATGACATTG
siRNA- TCN1	GAGCATTCAGCAATCCAAAC
siRNA- RPL14	CCAGAAGTATGTCCGACAA
siRNA-NC	TTCTCCGAACGTGTCACGT
