# Supplementary material for: Decoding immune-metabolic crosstalk in ARDS: a transcriptomic exploration of biomarkers, cellular dynamics, and therapeutic pathways
Source: Front Immunol. 2025 Oct 27;16:1615748. doi: 10.3389/fimmu.2025.1615748 (PMC12597791; doi:10.3389/fimmu.2025.1615748)
Supplement: Supplementary Table 6 — 35 differential immune cells. [file Table6.xlsx]

## Sheet: DE_wilcox_res
	ImmuneCell	.y.	group1	group2	n1	n2	statistic	p	p.adj	p.signif
1	Adipocytes	Score	ARDS	control	31	34	754	0.00254	0.00956235294117647	**
2	B-cells	Score	ARDS	control	31	34	731	0.00693	0.0192834782608696	**
3	Basophils	Score	ARDS	control	31	34	866	3.18e-06	6.784e-05	****
4	CD4+ Tcm	Score	ARDS	control	31	34	702	0.0212	0.0411151515151515	*
5	CMP	Score	ARDS	control	31	34	877	1.36e-06	4.352e-05	****
6	Class-switched memory B-cells	Score	ARDS	control	31	34	823	6.13e-05	0.000560457142857143	****
7	Endothelial cells	Score	ARDS	control	31	34	786	0.00052	0.00292266666666667	***
8	Eosinophils	Score	ARDS	control	31	34	837	2.49e-05	0.0002656	****
9	Erythrocytes	Score	ARDS	control	31	34	750	0.00305	0.0102736842105263	**
10	Fibroblasts	Score	ARDS	control	31	34	304	0.00305	0.0102736842105263	**
11	GMP	Score	ARDS	control	31	34	849	1.1e-05	0.000176	****
12	HSC	Score	ARDS	control	31	34	720	0.0108	0.027648	*
13	Hepatocytes	Score	ARDS	control	31	34	787	0.000493	0.00292266666666667	***
14	MEP	Score	ARDS	control	31	34	338	0.0126	0.0288	*
15	MPP	Score	ARDS	control	31	34	842	1.78e-05	0.00022784	****
16	Macrophages	Score	ARDS	control	31	34	793	0.000356	0.00253155555555556	***
17	Macrophages M1	Score	ARDS	control	31	34	785	0.000548	0.00292266666666667	***
18	Macrophages M2	Score	ARDS	control	31	34	723	0.00958	0.0255466666666667	**
19	Mast cells	Score	ARDS	control	31	34	699	0.0236	0.0444235294117647	*
20	Megakaryocytes	Score	ARDS	control	31	34	712	0.0147	0.03136	*
21	Melanocytes	Score	ARDS	control	31	34	716	0.0126	0.0288	*
22	Memory B-cells	Score	ARDS	control	31	34	770	0.00118	0.00503466666666667	**
23	NKT	Score	ARDS	control	31	34	772	0.00107	0.00489142857142857	**
24	Neutrophils	Score	ARDS	control	31	34	743	0.00416	0.0121018181818182	**
25	Pericytes	Score	ARDS	control	31	34	745	0.00381	0.0116114285714286	**
26	Plasma cells	Score	ARDS	control	31	34	765	0.00151	0.00604	**
27	Platelets	Score	ARDS	control	31	34	709	0.0164	0.0328	*
28	Skeletal muscle	Score	ARDS	control	31	34	780	0.000712	0.00350523076923077	***
29	Smooth muscle	Score	ARDS	control	31	34	241	0.000113	0.000904	***
30	aDC	Score	ARDS	control	31	34	748	0.00333	0.010656	**
31	ly Endothelial cells	Score	ARDS	control	31	34	715	0.0131	0.0289103448275862	*
32	mv Endothelial cells	Score	ARDS	control	31	34	718	0.0117	0.0288	*
33	naive B-cells	Score	ARDS	control	31	34	710	0.0158	0.0326193548387097	*
34	pDC	Score	ARDS	control	31	34	691	0.0311	0.0568685714285714	*
35	pro B-cells	Score	ARDS	control	31	34	892	3.96e-07	2.5344e-05	****
