# Supplementary material for: Decoding immune-metabolic crosstalk in ARDS: a transcriptomic exploration of biomarkers, cellular dynamics, and therapeutic pathways
Source: Front Immunol. 2025 Oct 27;16:1615748. doi: 10.3389/fimmu.2025.1615748 (PMC12597791; doi:10.3389/fimmu.2025.1615748)
Supplement: Supplementary Table 7 — Gene Ontology analysis results. [file Table7.xlsx]

## Sheet: GO_res
	ONTOLOGY	ID	Description	GeneRatio	BgRatio	pvalue	p.adjust	qvalue	geneID	Count
GO:0000050	BP	GO:0000050	urea cycle	45743	10/18903	3.09769461229353e-07	0.000116200074589052	7.33895207930853e-05	CPS1/ASS1/ARG1	3
GO:0071377	BP	GO:0071377	cellular response to glucagon stimulus	45743	10/18903	3.09769461229353e-07	0.000116200074589052	7.33895207930853e-05	CPS1/ASS1/ARG1	3
GO:0019627	BP	GO:0019627	urea metabolic process	45743	12/18903	5.66829632141716e-07	0.000116200074589052	7.33895207930853e-05	CPS1/ASS1/ARG1	3
GO:0071941	BP	GO:0071941	nitrogen cycle metabolic process	45743	12/18903	5.66829632141716e-07	0.000116200074589052	7.33895207930853e-05	CPS1/ASS1/ARG1	3
GO:0033762	BP	GO:0033762	response to glucagon	45743	20/18903	2.91490975865537e-06	0.000399326562322198	0.000252206249887704	CPS1/ASS1/ARG1	3
GO:0002181	BP	GO:0002181	cytoplasmic translation	45804	161/18903	2.92190167552828e-06	0.000399326562322198	0.000252206249887704	RPL23A/RPL14/RPL10A/RPL37A/RPS28	5
GO:0009064	BP	GO:0009064	glutamine family amino acid metabolic process	45774	78/18903	4.37969778062869e-06	0.000513050311445075	0.000324031775649521	PFAS/CPS1/ASS1/ARG1	4
GO:0046394	BP	GO:0046394	carboxylic acid biosynthetic process	45835	326/18903	5.47881226995736e-06	0.000516992056312318	0.000326521298723569	KYNU/CPS1/FASN/ASS1/ALOX5/ALOX5AP	6
GO:0016053	BP	GO:0016053	organic acid biosynthetic process	45835	328/18903	5.67430305708642e-06	0.000516992056312318	0.000326521298723569	KYNU/CPS1/FASN/ASS1/ALOX5/ALOX5AP	6
GO:1901605	BP	GO:1901605	alpha-amino acid metabolic process	45804	205/18903	9.4970942519302e-06	0.000778761728658277	0.000491849512836806	KYNU/PFAS/CPS1/ASS1/ARG1	5
GO:0072528	BP	GO:0072528	pyrimidine-containing compound biosynthetic process	45743	37/18903	1.95483580172599e-05	0.00145724123401392	0.000920362884640372	CPS1/UPP1/NME1	3
GO:0071548	BP	GO:0071548	response to dexamethasone	45743	43/18903	3.08715699297083e-05	0.00208777928228324	0.00131859744144204	CPS1/ASS1/ARG1	3
GO:0014075	BP	GO:0014075	response to amine	45743	44/18903	3.30989398410757e-05	0.00208777928228324	0.00131859744144204	CPS1/ASS1/ARG1	3
GO:0006520	BP	GO:0006520	cellular amino acid metabolic process	45804	289/18903	4.9430652166397e-05	0.00289522391260325	0.00182856247111784	KYNU/PFAS/CPS1/ASS1/ARG1	5
GO:0010043	BP	GO:0010043	response to zinc ion	45743	52/18903	5.48125368726678e-05	0.0029964186823725	0.0018924749572879	CPS1/ASS1/ARG1	3
GO:0009165	BP	GO:0009165	nucleotide biosynthetic process	45804	304/18903	6.28450494390051e-05	0.00312696007710901	0.00197492215396359	KYNU/PFAS/UPP1/NNMT/NME1	5
GO:1901293	BP	GO:1901293	nucleoside phosphate biosynthetic process	45804	306/18903	6.48272211107966e-05	0.00312696007710901	0.00197492215396359	KYNU/PFAS/UPP1/NNMT/NME1	5
GO:0006767	BP	GO:0006767	water-soluble vitamin metabolic process	45743	62/18903	9.29128719601745e-05	0.00423269750040795	0.0026732826318366	VNN1/NNMT/VNN2	3
GO:0007494	BP	GO:0007494	midgut development	45715	11/18903	0.000107204783692673	0.00439539613139958	0.00277603966193658	CPS1/ASS1	2
GO:0019372	BP	GO:0019372	lipoxygenase pathway	45715	11/18903	0.000107204783692673	0.00439539613139958	0.00277603966193658	ALOX5/ALOX5AP	2
GO:0006575	BP	GO:0006575	cellular modified amino acid metabolic process	45774	180/18903	0.000117581646152837	0.00459128332596794	0.00289975789008501	CKB/VNN1/ASS1/VNN2	4
GO:1901503	BP	GO:1901503	ether biosynthetic process	45715	12/18903	0.000128532374504779	0.00479075214063267	0.00302573819408379	FASN/ALOX5	2
GO:0010038	BP	GO:0010038	response to metal ion	45804	360/18903	0.000139292503357823	0.00496608055449629	0.00313647192915555	CPS1/ITPR3/ASS1/ARG1/ALOX5AP	5
GO:0042273	BP	GO:0042273	ribosomal large subunit biogenesis	45743	76/18903	0.000170421616953904	0.00557936550805354	0.00352380979456013	RPL23A/RPL14/RPL10A	3
GO:1903037	BP	GO:1903037	regulation of leukocyte cell-cell adhesion	45804	377/18903	0.000172767746433463	0.00557936550805354	0.00352380979456013	SMARCD3/VNN1/ASS1/ARG1/ALOX5	5
GO:0006596	BP	GO:0006596	polyamine biosynthetic process	45715	14/18903	0.000176906711230966	0.00557936550805354	0.00352380979456013	NNMT/SAT1	2
GO:0072527	BP	GO:0072527	pyrimidine-containing compound metabolic process	45743	82/18903	0.000213465770410238	0.00648303450875536	0.00409454811079286	CPS1/UPP1/NME1	3
GO:0007159	BP	GO:0007159	leukocyte cell-cell adhesion	45804	414/18903	0.000266748193200795	0.007811911372309	0.00493383876145831	SMARCD3/VNN1/ASS1/ARG1/ALOX5	5
GO:0006595	BP	GO:0006595	polyamine metabolic process	45715	18/18903	0.000296389843176528	0.00838067832430182	0.00529305999429589	NNMT/SAT1	2
GO:0009410	BP	GO:0009410	response to xenobiotic stimulus	45804	432/18903	0.000324579489811571	0.00887183938818295	0.00560326698201029	PFAS/CPS1/NNMT/ASS1/ARG1	5
GO:0006576	BP	GO:0006576	cellular biogenic amine metabolic process	45743	97/18903	0.000350356895853766	0.00912977444252827	0.00576617333212312	KYNU/NNMT/SAT1	3
GO:0048732	BP	GO:0048732	gland development	45804	441/18903	0.00035684723022242	0.00912977444252827	0.00576617333212312	CPS1/FASN/ASS1/ARG1/NME1	5
GO:0006525	BP	GO:0006525	arginine metabolic process	45715	20/18903	0.000367417751955406	0.00912977444252827	0.00576617333212312	ASS1/ARG1	2
GO:0019370	BP	GO:0019370	leukotriene biosynthetic process	45715	21/18903	0.000405735674219913	0.00966562157021124	0.00610460309697552	ALOX5/ALOX5AP	2
GO:0009636	BP	GO:0009636	response to toxic substance	45774	250/18903	0.000412557018240724	0.00966562157021124	0.00610460309697552	CPS1/ASS1/ARG1/ALOX5AP	4
GO:0044106	BP	GO:0044106	cellular amine metabolic process	45743	108/18903	0.000480082270983867	0.010650470503291	0.00672661294944694	KYNU/NNMT/SAT1	3
GO:0009220	BP	GO:0009220	pyrimidine ribonucleotide biosynthetic process	45715	23/18903	0.00048795439447599	0.010650470503291	0.00672661294944694	UPP1/NME1	2
GO:0031667	BP	GO:0031667	response to nutrient levels	45804	474/18903	0.00049643482578727	0.010650470503291	0.00672661294944694	KYNU/CPS1/UPP1/ASS1/ARG1	5
GO:0006766	BP	GO:0006766	vitamin metabolic process	45743	110/18903	0.000506546767839449	0.010650470503291	0.00672661294944694	VNN1/NNMT/VNN2	3
GO:0002526	BP	GO:0002526	acute inflammatory response	45743	114/18903	0.000562246455160408	0.0110143858375812	0.00695645421320918	VNN1/ASS1/ALOX5AP	3
GO:0022407	BP	GO:0022407	regulation of cell-cell adhesion	45804	490/18903	0.00057737437461785	0.0110143858375812	0.00695645421320918	SMARCD3/VNN1/ASS1/ARG1/ALOX5	5
GO:0006541	BP	GO:0006541	glutamine metabolic process	45715	25/18903	0.000577583647580478	0.0110143858375812	0.00695645421320918	PFAS/CPS1	2
GO:0018904	BP	GO:0018904	ether metabolic process	45715	25/18903	0.000577583647580478	0.0110143858375812	0.00695645421320918	FASN/ALOX5	2
GO:0009308	BP	GO:0009308	amine metabolic process	45743	117/18903	0.000606497202863721	0.0111442415839547	0.00703846836881349	KYNU/NNMT/SAT1	3
GO:0043200	BP	GO:0043200	response to amino acid	45743	118/18903	0.000621727708733781	0.0111442415839547	0.00703846836881349	CPS1/ASS1/ARG1	3
GO:0009435	BP	GO:0009435	NAD biosynthetic process	45715	26/18903	0.000625164771782824	0.0111442415839547	0.00703846836881349	KYNU/NNMT	2
GO:0071549	BP	GO:0071549	cellular response to dexamethasone stimulus	45715	27/18903	0.000674583605686578	0.0117693309928297	0.00743326167968189	ASS1/ARG1	2
GO:0019359	BP	GO:0019359	nicotinamide nucleotide biosynthetic process	45715	28/18903	0.000725835194647388	0.0121466297879767	0.00767155565556423	KYNU/NNMT	2
GO:0019363	BP	GO:0019363	pyridine nucleotide biosynthetic process	45715	28/18903	0.000725835194647388	0.0121466297879767	0.00767155565556423	KYNU/NNMT	2
GO:0001101	BP	GO:0001101	response to acid chemical	45743	133/18903	0.000880199739565599	0.0140430848478472	0.00886931674600873	CPS1/ASS1/ARG1	3
GO:0009218	BP	GO:0009218	pyrimidine ribonucleotide metabolic process	45715	31/18903	0.000890537087912259	0.0140430848478472	0.00886931674600873	UPP1/NME1	2
GO:0072525	BP	GO:0072525	pyridine-containing compound biosynthetic process	45715	31/18903	0.000890537087912259	0.0140430848478472	0.00886931674600873	KYNU/NNMT	2
GO:0042254	BP	GO:0042254	ribosome biogenesis	45774	310/18903	0.000924299312354546	0.0143004799269949	0.00903188205915465	RPL23A/RPL14/RPL10A/RPS28	4
GO:0006221	BP	GO:0006221	pyrimidine nucleotide biosynthetic process	45715	32/18903	0.000949070340527606	0.0144118088746785	0.00910219507874429	UPP1/NME1	2
GO:0030879	BP	GO:0030879	mammary gland development	45743	138/18903	0.000979399997491584	0.0146019635989654	0.00922229279934659	FASN/ARG1/NME1	3
GO:0071353	BP	GO:0071353	cellular response to interleukin-4	45715	33/18903	0.00100941171724533	0.0146446030430038	0.00924922297452872	FASN/ARG1	2
GO:0034341	BP	GO:0034341	response to interferon-gamma	45743	140/18903	0.00102098273260677	0.0146446030430038	0.00924922297452872	KYNU/ASS1/ARG1	3
GO:0001889	BP	GO:0001889	liver development	45743	141/18903	0.0010421876145057	0.0146446030430038	0.00924922297452872	CPS1/ASS1/ARG1	3
GO:0051384	BP	GO:0051384	response to glucocorticoid	45743	142/18903	0.00106367008744393	0.0146446030430038	0.00924922297452872	CPS1/ASS1/ARG1	3
GO:0009156	BP	GO:0009156	ribonucleoside monophosphate biosynthetic process	45715	34/18903	0.00107155632021979	0.0146446030430038	0.00924922297452872	PFAS/UPP1	2
GO:0061008	BP	GO:0061008	hepaticobiliary system development	45743	144/18903	0.0011074735090754	0.0147795141910263	0.009334430015385	CPS1/ASS1/ARG1	3
GO:0006691	BP	GO:0006691	leukotriene metabolic process	45715	35/18903	0.00113549926101787	0.0147795141910263	0.009334430015385	ALOX5/ALOX5AP	2
GO:0071398	BP	GO:0071398	cellular response to fatty acid	45715	35/18903	0.00113549926101787	0.0147795141910263	0.009334430015385	CPS1/ASS1	2
GO:0070670	BP	GO:0070670	response to interleukin-4	45715	36/18903	0.0012012356606036	0.0153908319014836	0.00972052541146331	FASN/ARG1	2
GO:0060416	BP	GO:0060416	response to growth hormone	45715	37/18903	0.00126876064932282	0.0160059035760725	0.0101089917322563	CPS1/ASS1	2
GO:0007584	BP	GO:0007584	response to nutrient	45743	154/18903	0.00134362451746421	0.0166935167321311	0.0105432737255565	KYNU/ASS1/ARG1	3
GO:0042401	BP	GO:0042401	cellular biogenic amine biosynthetic process	45715	39/18903	0.0014091569623624	0.0172463986438383	0.0108924623013716	NNMT/SAT1	2
GO:0009309	BP	GO:0009309	amine biosynthetic process	45715	40/18903	0.0014820185941459	0.0178714006941123	0.0112872004383867	NNMT/SAT1	2
GO:0031960	BP	GO:0031960	response to corticosteroid	45743	165/18903	0.00163757817412442	0.0194610739533627	0.0122912046021238	CPS1/ASS1/ARG1	3
GO:0009124	BP	GO:0009124	nucleoside monophosphate biosynthetic process	45715	43/18903	0.00171119943106529	0.020045479049622	0.012660302557656	PFAS/UPP1	2
GO:0044282	BP	GO:0044282	small molecule catabolic process	45774	385/18903	0.00205172399818951	0.0236959673030338	0.0149658740861266	KYNU/HK3/UPP1/ARG1	4
GO:0055081	BP	GO:0055081	anion homeostasis	45715	49/18903	0.00221681065175002	0.0252470102004864	0.015945480126623	CKB/CPS1	2
GO:0006220	BP	GO:0006220	pyrimidine nucleotide metabolic process	45715	52/18903	0.00249298334227342	0.0280033745296467	0.0176863418081979	UPP1/NME1	2
GO:0071320	BP	GO:0071320	cellular response to cAMP	45715	55/18903	0.00278456353108254	0.0304445612731691	0.0192281439620015	CPS1/ASS1	2
GO:0071385	BP	GO:0071385	cellular response to glucocorticoid stimulus	45715	55/18903	0.00278456353108254	0.0304445612731691	0.0192281439620015	ASS1/ARG1	2
GO:1901654	BP	GO:1901654	response to ketone	45743	205/18903	0.00303448179722403	0.0327404614963646	0.0206781862082303	CPS1/ASS1/ARG1	3
GO:0009161	BP	GO:0009161	ribonucleoside monophosphate metabolic process	45715	59/18903	0.00319708495006677	0.0340468786890227	0.0215032918035933	PFAS/UPP1	2
GO:0042255	BP	GO:0042255	ribosome assembly	45715	61/18903	0.00341343917263538	0.0354306344501394	0.0223772428106143	RPL23A/RPS28	2
GO:0046456	BP	GO:0046456	icosanoid biosynthetic process	45715	61/18903	0.00341343917263538	0.0354306344501394	0.0223772428106143	ALOX5/ALOX5AP	2
GO:0070542	BP	GO:0070542	response to fatty acid	45715	63/18903	0.00363647281412846	0.0372738463448167	0.0235413766388316	CPS1/ASS1	2
GO:0071384	BP	GO:0071384	cellular response to corticosteroid stimulus	45715	64/18903	0.00375048284498809	0.0379678510233362	0.0239796953831597	ASS1/ARG1	2
GO:0009259	BP	GO:0009259	ribonucleotide metabolic process	45774	466/18903	0.00408066516442586	0.0408066516442586	0.0257726220911107	HK3/PFAS/UPP1/NME1	4
GO:0006364	BP	GO:0006364	rRNA processing	45743	229/18903	0.00414113692072992	0.0409124370481751	0.0258394339251632	RPL14/RPL10A/RPS28	3
GO:0019693	BP	GO:0019693	ribose phosphate metabolic process	45774	475/18903	0.00436778013796192	0.0424346214835186	0.0268008135685381	HK3/PFAS/UPP1/NME1	4
GO:0009260	BP	GO:0009260	ribonucleotide biosynthetic process	45743	234/18903	0.00439871076353547	0.0424346214835186	0.0268008135685381	PFAS/UPP1/NME1	3
GO:1901607	BP	GO:1901607	alpha-amino acid biosynthetic process	45715	71/18903	0.0045946634691617	0.0438095819152627	0.0276692096306922	CPS1/ASS1	2
GO:0046390	BP	GO:0046390	ribose phosphate biosynthetic process	45743	241/18903	0.00477541839650144	0.0441938260162197	0.0279118901155072	PFAS/UPP1/NME1	3
GO:0022613	BP	GO:0022613	ribonucleoprotein complex biogenesis	45774	489/18903	0.00484124602065668	0.0441938260162197	0.0279118901155072	RPL23A/RPL14/RPL10A/RPS28	4
GO:0019362	BP	GO:0019362	pyridine nucleotide metabolic process	45715	73/18903	0.00485054187982899	0.0441938260162197	0.0279118901155072	KYNU/NNMT	2
GO:0046496	BP	GO:0046496	nicotinamide nucleotide metabolic process	45715	73/18903	0.00485054187982899	0.0441938260162197	0.0279118901155072	KYNU/NNMT	2
GO:0009123	BP	GO:0009123	nucleoside monophosphate metabolic process	45715	77/18903	0.00538164099967667	0.0484939079091744	0.0306277313110575	PFAS/UPP1	2
GO:0008652	BP	GO:0008652	cellular amino acid biosynthetic process	45715	79/18903	0.00565678953120512	0.0498770689848193	0.0315013067272543	CPS1/ASS1	2
GO:0072524	BP	GO:0072524	pyridine-containing compound metabolic process	45715	79/18903	0.00565678953120512	0.0498770689848193	0.0315013067272543	KYNU/NNMT	2
GO:0046209	BP	GO:0046209	nitric oxide metabolic process	45715	82/18903	0.00608141008560414	0.0530505986190999	0.0335056412331157	CPS1/ASS1	2
GO:2001057	BP	GO:2001057	reactive nitrogen species metabolic process	45715	83/18903	0.00622610514496898	0.0537411180934164	0.033941758795842	CPS1/ASS1	2
GO:0016072	BP	GO:0016072	rRNA metabolic process	45743	268/18903	0.00640926119555847	0.0547457727120619	0.0345762775023549	RPL14/RPL10A/RPS28	3
GO:0033273	BP	GO:0033273	response to vitamin	45715	86/18903	0.00666959270831798	0.0563821239259871	0.0356097624795708	KYNU/ARG1	2
GO:1903039	BP	GO:1903039	positive regulation of leukocyte cell-cell adhesion	45743	275/18903	0.00688095106430382	0.0575753048237667	0.0363633504150105	SMARCD3/VNN1/ALOX5	3
GO:0051591	BP	GO:0051591	response to cAMP	45715	90/18903	0.00728268327803466	0.060321215030186	0.0380976094927491	CPS1/ASS1	2
GO:0034599	BP	GO:0034599	cellular response to oxidative stress	45743	288/18903	0.0078108834344566	0.0640492441625441	0.0404521542079226	VNN1/ARG1/ALOX5	3
GO:0043648	BP	GO:0043648	dicarboxylic acid metabolic process	45715	95/18903	0.00808364468465266	0.0643552295283028	0.0406454081231386	KYNU/ASS1	2
GO:1900407	BP	GO:1900407	regulation of cellular response to oxidative stress	45715	95/18903	0.00808364468465266	0.0643552295283028	0.0406454081231386	VNN1/ALOX5	2
GO:1901606	BP	GO:1901606	alpha-amino acid catabolic process	45715	95/18903	0.00808364468465266	0.0643552295283028	0.0406454081231386	KYNU/ARG1	2
GO:0002532	BP	GO:0002532	production of molecular mediator involved in inflammatory response	45715	100/18903	0.00892254016372456	0.0696807898500394	0.0440089199052881	ALOX5/ALOX5AP	2
GO:0006165	BP	GO:0006165	nucleoside diphosphate phosphorylation	45715	100/18903	0.00892254016372456	0.0696807898500394	0.0440089199052881	HK3/NME1	2
GO:0071375	BP	GO:0071375	cellular response to peptide hormone stimulus	45743	306/18903	0.00921637378503072	0.0710303836388729	0.0448612949298145	CPS1/ASS1/ARG1	3
GO:0046939	BP	GO:0046939	nucleotide phosphorylation	45715	102/18903	0.0092685988406822	0.0710303836388729	0.0448612949298145	HK3/NME1	2
GO:1902882	BP	GO:1902882	regulation of response to oxidative stress	45715	104/18903	0.00962060626947375	0.0730453438978562	0.0461339014091724	VNN1/ALOX5	2
GO:1901655	BP	GO:1901655	cellular response to ketone	45715	105/18903	0.00979883008392445	0.0737159694386977	0.0465574543823354	ASS1/ARG1	2
GO:0022409	BP	GO:0022409	positive regulation of cell-cell adhesion	45743	322/18903	0.0105829423585463	0.0788910248546179	0.0498259104344955	SMARCD3/VNN1/ALOX5	3
GO:0009063	BP	GO:0009063	cellular amino acid catabolic process	45715	113/18903	0.011277342586198	0.0833100983845256	0.0526169042428583	KYNU/ARG1	2
GO:0051702	BP	GO:0051702	biological process involved in interaction with symbiont	45715	116/18903	0.0118556707333321	0.0865833070967717	0.0546841939558558	FASN/ARG1	2
GO:0045582	BP	GO:0045582	positive regulation of T cell differentiation	45715	117/18903	0.012051308533862	0.0865833070967717	0.0546841939558558	SMARCD3/VNN1	2
GO:0032496	BP	GO:0032496	response to lipopolysaccharide	45743	339/18903	0.0121580779905457	0.0865833070967717	0.0546841939558558	CPS1/ASS1/ARG1	3
GO:0048545	BP	GO:0048545	response to steroid hormone	45743	339/18903	0.0121580779905457	0.0865833070967717	0.0546841939558558	CPS1/ASS1/ARG1	3
GO:0071346	BP	GO:0071346	cellular response to interferon-gamma	45715	118/18903	0.0122483702722262	0.0865833070967717	0.0546841939558558	ASS1/ARG1	2
GO:0062197	BP	GO:0062197	cellular response to chemical stress	45743	345/18903	0.0127446724182505	0.0869667424436684	0.0549263636486327	VNN1/ARG1/ALOX5	3
GO:0006690	BP	GO:0006690	icosanoid metabolic process	45715	126/18903	0.0138756296038028	0.0869667424436684	0.0549263636486327	ALOX5/ALOX5AP	2
GO:0003211	BP	GO:0003211	cardiac ventricle formation	45684	10/18903	0.0141953462390175	0.0869667424436684	0.0549263636486327	SMARCD3	1
GO:0006222	BP	GO:0006222	UMP biosynthetic process	45684	10/18903	0.0141953462390175	0.0869667424436684	0.0549263636486327	UPP1	1
GO:0006228	BP	GO:0006228	UTP biosynthetic process	45684	10/18903	0.0141953462390175	0.0869667424436684	0.0549263636486327	NME1	1
GO:0006655	BP	GO:0006655	phosphatidylglycerol biosynthetic process	45684	10/18903	0.0141953462390175	0.0869667424436684	0.0549263636486327	PGS1	1
GO:0030223	BP	GO:0030223	neutrophil differentiation	45684	10/18903	0.0141953462390175	0.0869667424436684	0.0549263636486327	FASN	1
GO:0034356	BP	GO:0034356	NAD biosynthesis via nicotinamide riboside salvage pathway	45684	10/18903	0.0141953462390175	0.0869667424436684	0.0549263636486327	NNMT	1
GO:0090557	BP	GO:0090557	establishment of endothelial intestinal barrier	45684	10/18903	0.0141953462390175	0.0869667424436684	0.0549263636486327	FASN	1
GO:0002237	BP	GO:0002237	response to molecule of bacterial origin	45743	360/18903	0.0142818646157123	0.0869667424436684	0.0549263636486327	CPS1/ASS1/ARG1	3
GO:0046683	BP	GO:0046683	response to organophosphorus	45715	128/18903	0.0142963951807526	0.0869667424436684	0.0549263636486327	CPS1/ASS1	2
GO:0045621	BP	GO:0045621	positive regulation of lymphocyte differentiation	45715	130/18903	0.0147226756894535	0.0869667424436684	0.0549263636486327	SMARCD3/VNN1	2
GO:0006639	BP	GO:0006639	acylglycerol metabolic process	45715	132/18903	0.0151544386728206	0.0869667424436684	0.0549263636486327	CPS1/PGS1	2
GO:0009132	BP	GO:0009132	nucleoside diphosphate metabolic process	45715	132/18903	0.0151544386728206	0.0869667424436684	0.0549263636486327	HK3/NME1	2
GO:0048565	BP	GO:0048565	digestive tract development	45715	132/18903	0.0151544386728206	0.0869667424436684	0.0549263636486327	CPS1/ASS1	2
GO:0006638	BP	GO:0006638	neutral lipid metabolic process	45715	133/18903	0.0153723659847787	0.0869667424436684	0.0549263636486327	CPS1/PGS1	2
GO:0002725	BP	GO:0002725	negative regulation of T cell cytokine production	45684	11/18903	0.01560416038455	0.0869667424436684	0.0549263636486327	ARG1	1
GO:0003139	BP	GO:0003139	secondary heart field specification	45684	11/18903	0.01560416038455	0.0869667424436684	0.0549263636486327	SMARCD3	1
GO:0006002	BP	GO:0006002	fructose 6-phosphate metabolic process	45684	11/18903	0.01560416038455	0.0869667424436684	0.0549263636486327	HK3	1
GO:0006183	BP	GO:0006183	GTP biosynthetic process	45684	11/18903	0.01560416038455	0.0869667424436684	0.0549263636486327	NME1	1
GO:0006188	BP	GO:0006188	IMP biosynthetic process	45684	11/18903	0.01560416038455	0.0869667424436684	0.0549263636486327	PFAS	1
GO:0006527	BP	GO:0006527	arginine catabolic process	45684	11/18903	0.01560416038455	0.0869667424436684	0.0549263636486327	ARG1	1
GO:0006568	BP	GO:0006568	tryptophan metabolic process	45684	11/18903	0.01560416038455	0.0869667424436684	0.0549263636486327	KYNU	1
GO:0008611	BP	GO:0008611	ether lipid biosynthetic process	45684	11/18903	0.01560416038455	0.0869667424436684	0.0549263636486327	FASN	1
GO:0009174	BP	GO:0009174	pyrimidine ribonucleoside monophosphate biosynthetic process	45684	11/18903	0.01560416038455	0.0869667424436684	0.0549263636486327	UPP1	1
GO:0030320	BP	GO:0030320	cellular monovalent inorganic anion homeostasis	45684	11/18903	0.01560416038455	0.0869667424436684	0.0549263636486327	CKB	1
GO:0030644	BP	GO:0030644	cellular chloride ion homeostasis	45684	11/18903	0.01560416038455	0.0869667424436684	0.0549263636486327	CKB	1
GO:0033089	BP	GO:0033089	positive regulation of T cell differentiation in thymus	45684	11/18903	0.01560416038455	0.0869667424436684	0.0549263636486327	VNN1	1
GO:0046504	BP	GO:0046504	glycerol ether biosynthetic process	45684	11/18903	0.01560416038455	0.0869667424436684	0.0549263636486327	FASN	1
GO:0070189	BP	GO:0070189	kynurenine metabolic process	45684	11/18903	0.01560416038455	0.0869667424436684	0.0549263636486327	KYNU	1
GO:0097384	BP	GO:0097384	cellular lipid biosynthetic process	45684	11/18903	0.01560416038455	0.0869667424436684	0.0549263636486327	FASN	1
GO:1901653	BP	GO:1901653	cellular response to peptide	45743	373/18903	0.0156964364410523	0.0869667424436684	0.0549263636486327	CPS1/ASS1/ARG1	3
GO:0050863	BP	GO:0050863	regulation of T cell activation	45743	376/18903	0.0160338015038195	0.0882397129740403	0.055730345036236	SMARCD3/VNN1/ARG1	3
GO:0046051	BP	GO:0046051	UTP metabolic process	45684	12/18903	0.0170110356581906	0.0918167428079303	0.0579895217734297	NME1	1
GO:0070943	BP	GO:0070943	neutrophil-mediated killing of symbiont cell	45684	12/18903	0.0170110356581906	0.0918167428079303	0.0579895217734297	ARG1	1
GO:0014074	BP	GO:0014074	response to purine-containing compound	45715	142/18903	0.0173943636740141	0.0918167428079303	0.0579895217734297	CPS1/ASS1	2
GO:0055123	BP	GO:0055123	digestive system development	45715	143/18903	0.0176256960441587	0.0918167428079303	0.0579895217734297	CPS1/ASS1	2
GO:0006586	BP	GO:0006586	indolalkylamine metabolic process	45684	13/18903	0.0184159746258065	0.0918167428079303	0.0579895217734297	KYNU	1
GO:0009176	BP	GO:0009176	pyrimidine deoxyribonucleoside monophosphate metabolic process	45684	13/18903	0.0184159746258065	0.0918167428079303	0.0579895217734297	UPP1	1
GO:0034616	BP	GO:0034616	response to laminar fluid shear stress	45684	13/18903	0.0184159746258065	0.0918167428079303	0.0579895217734297	ASS1	1
GO:0035745	BP	GO:0035745	T-helper 2 cell cytokine production	45684	13/18903	0.0184159746258065	0.0918167428079303	0.0579895217734297	ARG1	1
GO:2000551	BP	GO:2000551	regulation of T-helper 2 cell cytokine production	45684	13/18903	0.0184159746258065	0.0918167428079303	0.0579895217734297	ARG1	1
GO:0051592	BP	GO:0051592	response to calcium ion	45715	147/18903	0.0185641726587641	0.0918167428079303	0.0579895217734297	ITPR3/ALOX5AP	2
GO:1903038	BP	GO:1903038	negative regulation of leukocyte cell-cell adhesion	45715	147/18903	0.0185641726587641	0.0918167428079303	0.0579895217734297	ASS1/ARG1	2
GO:0006631	BP	GO:0006631	fatty acid metabolic process	45743	400/18903	0.0188811772530208	0.0918167428079303	0.0579895217734297	FASN/ALOX5/ALOX5AP	3
GO:0002829	BP	GO:0002829	negative regulation of type 2 immune response	45684	14/18903	0.0198189798500045	0.0918167428079303	0.0579895217734297	ARG1	1
GO:0003207	BP	GO:0003207	cardiac chamber formation	45684	14/18903	0.0198189798500045	0.0918167428079303	0.0579895217734297	SMARCD3	1
GO:0006167	BP	GO:0006167	AMP biosynthetic process	45684	14/18903	0.0198189798500045	0.0918167428079303	0.0579895217734297	PFAS	1
GO:0006177	BP	GO:0006177	GMP biosynthetic process	45684	14/18903	0.0198189798500045	0.0918167428079303	0.0579895217734297	PFAS	1
GO:0006241	BP	GO:0006241	CTP biosynthetic process	45684	14/18903	0.0198189798500045	0.0918167428079303	0.0579895217734297	NME1	1
GO:0009158	BP	GO:0009158	ribonucleoside monophosphate catabolic process	45684	14/18903	0.0198189798500045	0.0918167428079303	0.0579895217734297	UPP1	1
GO:0009159	BP	GO:0009159	deoxyribonucleoside monophosphate catabolic process	45684	14/18903	0.0198189798500045	0.0918167428079303	0.0579895217734297	UPP1	1
GO:0010269	BP	GO:0010269	response to selenium ion	45684	14/18903	0.0198189798500045	0.0918167428079303	0.0579895217734297	ARG1	1
GO:0043650	BP	GO:0043650	dicarboxylic acid biosynthetic process	45684	14/18903	0.0198189798500045	0.0918167428079303	0.0579895217734297	KYNU	1
GO:0046049	BP	GO:0046049	UMP metabolic process	45684	14/18903	0.0198189798500045	0.0918167428079303	0.0579895217734297	UPP1	1
GO:0046131	BP	GO:0046131	pyrimidine ribonucleoside metabolic process	45684	14/18903	0.0198189798500045	0.0918167428079303	0.0579895217734297	UPP1	1
GO:0046133	BP	GO:0046133	pyrimidine ribonucleoside catabolic process	45684	14/18903	0.0198189798500045	0.0918167428079303	0.0579895217734297	UPP1	1
GO:0050667	BP	GO:0050667	homocysteine metabolic process	45684	14/18903	0.0198189798500045	0.0918167428079303	0.0579895217734297	CPS1	1
GO:0061043	BP	GO:0061043	regulation of vascular wound healing	45684	14/18903	0.0198189798500045	0.0918167428079303	0.0579895217734297	ALOX5	1
GO:0070942	BP	GO:0070942	neutrophil mediated cytotoxicity	45684	14/18903	0.0198189798500045	0.0918167428079303	0.0579895217734297	ARG1	1
GO:0072350	BP	GO:0072350	tricarboxylic acid metabolic process	45684	14/18903	0.0198189798500045	0.0918167428079303	0.0579895217734297	ASS1	1
GO:0050678	BP	GO:0050678	regulation of epithelial cell proliferation	45743	414/18903	0.0206646660423974	0.0935507752145807	0.0590847001355246	ARG1/ALOX5/NME1	3
GO:0006206	BP	GO:0006206	pyrimidine nucleobase metabolic process	45684	15/18903	0.0212200538901366	0.0935507752145807	0.0590847001355246	CPS1	1
GO:0009173	BP	GO:0009173	pyrimidine ribonucleoside monophosphate metabolic process	45684	15/18903	0.0212200538901366	0.0935507752145807	0.0590847001355246	UPP1	1
GO:0009209	BP	GO:0009209	pyrimidine ribonucleoside triphosphate biosynthetic process	45684	15/18903	0.0212200538901366	0.0935507752145807	0.0590847001355246	NME1	1
GO:0042182	BP	GO:0042182	ketone catabolic process	45684	15/18903	0.0212200538901366	0.0935507752145807	0.0590847001355246	KYNU	1
GO:0046007	BP	GO:0046007	negative regulation of activated T cell proliferation	45684	15/18903	0.0212200538901366	0.0935507752145807	0.0590847001355246	ARG1	1
GO:0060330	BP	GO:0060330	regulation of response to interferon-gamma	45684	15/18903	0.0212200538901366	0.0935507752145807	0.0590847001355246	ARG1	1
GO:0060334	BP	GO:0060334	regulation of interferon-gamma-mediated signaling pathway	45684	15/18903	0.0212200538901366	0.0935507752145807	0.0590847001355246	ARG1	1
GO:0070207	BP	GO:0070207	protein homotrimerization	45684	15/18903	0.0212200538901366	0.0935507752145807	0.0590847001355246	ALOX5AP	1
GO:0043434	BP	GO:0043434	response to peptide hormone	45743	421/18903	0.0215904144459988	0.0946745446295134	0.0597944492396927	CPS1/ASS1/ARG1	3
GO:0006735	BP	GO:0006735	NADH regeneration	45684	16/18903	0.0226191993023011	0.0951166329635224	0.0600736629243299	HK3	1
GO:0009074	BP	GO:0009074	aromatic amino acid family catabolic process	45684	16/18903	0.0226191993023011	0.0951166329635224	0.0600736629243299	KYNU	1
GO:0009130	BP	GO:0009130	pyrimidine nucleoside monophosphate biosynthetic process	45684	16/18903	0.0226191993023011	0.0951166329635224	0.0600736629243299	UPP1	1
GO:0046036	BP	GO:0046036	CTP metabolic process	45684	16/18903	0.0226191993023011	0.0951166329635224	0.0600736629243299	NME1	1
GO:0046135	BP	GO:0046135	pyrimidine nucleoside catabolic process	45684	16/18903	0.0226191993023011	0.0951166329635224	0.0600736629243299	UPP1	1
GO:0061621	BP	GO:0061621	canonical glycolysis	45684	16/18903	0.0226191993023011	0.0951166329635224	0.0600736629243299	HK3	1
GO:0061718	BP	GO:0061718	glucose catabolic process to pyruvate	45684	16/18903	0.0226191993023011	0.0951166329635224	0.0600736629243299	HK3	1
GO:0070365	BP	GO:0070365	hepatocyte differentiation	45684	16/18903	0.0226191993023011	0.0951166329635224	0.0600736629243299	CPS1	1
GO:0006633	BP	GO:0006633	fatty acid biosynthetic process	45715	164/18903	0.0227822706394936	0.0953135812468611	0.060198051313807	FASN/ALOX5	2
GO:0006979	BP	GO:0006979	response to oxidative stress	45743	434/18903	0.0233699365084026	0.0964703974524505	0.0609286720752319	VNN1/ARG1/ALOX5	3
GO:0009084	BP	GO:0009084	glutamine family amino acid biosynthetic process	45684	17/18903	0.0240164186393501	0.0964703974524505	0.0609286720752319	ASS1	1
GO:0032048	BP	GO:0032048	cardiolipin metabolic process	45684	17/18903	0.0240164186393501	0.0964703974524505	0.0609286720752319	PGS1	1
GO:0033189	BP	GO:0033189	response to vitamin A	45684	17/18903	0.0240164186393501	0.0964703974524505	0.0609286720752319	ARG1	1
GO:0070206	BP	GO:0070206	protein trimerization	45684	17/18903	0.0240164186393501	0.0964703974524505	0.0609286720752319	ALOX5AP	1
GO:0090594	BP	GO:0090594	inflammatory response to wounding	45684	17/18903	0.0240164186393501	0.0964703974524505	0.0609286720752319	ALOX5	1
GO:0034470	BP	GO:0034470	ncRNA processing	45743	439/18903	0.0240752548292421	0.0964703974524505	0.0609286720752319	RPL14/RPL10A/RPS28	3
GO:0007568	BP	GO:0007568	aging	45715	169/18903	0.0240917905333712	0.0964703974524505	0.0609286720752319	ASS1/ARG1	2
GO:0009150	BP	GO:0009150	purine ribonucleotide metabolic process	45743	447/18903	0.0252279157015305	0.0964703974524505	0.0609286720752319	HK3/PFAS/NME1	3
GO:0003128	BP	GO:0003128	heart field specification	45684	18/18903	0.0254117144508894	0.0964703974524505	0.0609286720752319	SMARCD3	1
GO:0009125	BP	GO:0009125	nucleoside monophosphate catabolic process	45684	18/18903	0.0254117144508894	0.0964703974524505	0.0609286720752319	UPP1	1
GO:0009208	BP	GO:0009208	pyrimidine ribonucleoside triphosphate metabolic process	45684	18/18903	0.0254117144508894	0.0964703974524505	0.0609286720752319	NME1	1
GO:0010958	BP	GO:0010958	regulation of amino acid import across plasma membrane	45684	18/18903	0.0254117144508894	0.0964703974524505	0.0609286720752319	ARG1	1
GO:0042402	BP	GO:0042402	cellular biogenic amine catabolic process	45684	18/18903	0.0254117144508894	0.0964703974524505	0.0609286720752319	SAT1	1
GO:0043173	BP	GO:0043173	nucleotide salvage	45684	18/18903	0.0254117144508894	0.0964703974524505	0.0609286720752319	UPP1	1
GO:0045722	BP	GO:0045722	positive regulation of gluconeogenesis	45684	18/18903	0.0254117144508894	0.0964703974524505	0.0609286720752319	NNMT	1
GO:0046040	BP	GO:0046040	IMP metabolic process	45684	18/18903	0.0254117144508894	0.0964703974524505	0.0609286720752319	PFAS	1
GO:0046112	BP	GO:0046112	nucleobase biosynthetic process	45684	18/18903	0.0254117144508894	0.0964703974524505	0.0609286720752319	CPS1	1
GO:0061620	BP	GO:0061620	glycolytic process through glucose-6-phosphate	45684	18/18903	0.0254117144508894	0.0964703974524505	0.0609286720752319	HK3	1
GO:1903789	BP	GO:1903789	regulation of amino acid transmembrane transport	45684	18/18903	0.0254117144508894	0.0964703974524505	0.0609286720752319	ARG1	1
GO:0045580	BP	GO:0045580	regulation of T cell differentiation	45715	179/18903	0.0268017660476044	0.0975740990281967	0.0616257467546505	SMARCD3/VNN1	2
GO:0000028	BP	GO:0000028	ribosomal small subunit assembly	45684	19/18903	0.0268050892832872	0.0975740990281967	0.0616257467546505	RPS28	1
GO:0002523	BP	GO:0002523	leukocyte migration involved in inflammatory response	45684	19/18903	0.0268050892832872	0.0975740990281967	0.0616257467546505	ALOX5	1
GO:0002544	BP	GO:0002544	chronic inflammatory response	45684	19/18903	0.0268050892832872	0.0975740990281967	0.0616257467546505	VNN1	1
GO:0006337	BP	GO:0006337	nucleosome disassembly	45684	19/18903	0.0268050892832872	0.0975740990281967	0.0616257467546505	SMARCD3	1
GO:0009148	BP	GO:0009148	pyrimidine nucleoside triphosphate biosynthetic process	45684	19/18903	0.0268050892832872	0.0975740990281967	0.0616257467546505	NME1	1
GO:0009223	BP	GO:0009223	pyrimidine deoxyribonucleotide catabolic process	45684	19/18903	0.0268050892832872	0.0975740990281967	0.0616257467546505	UPP1	1
GO:0035743	BP	GO:0035743	CD4-positive, alpha-beta T cell cytokine production	45684	19/18903	0.0268050892832872	0.0975740990281967	0.0616257467546505	ARG1	1
GO:0061615	BP	GO:0061615	glycolytic process through fructose-6-phosphate	45684	19/18903	0.0268050892832872	0.0975740990281967	0.0616257467546505	HK3	1
GO:0001936	BP	GO:0001936	regulation of endothelial cell proliferation	45715	183/18903	0.0279190475729155	0.0975740990281967	0.0616257467546505	ARG1/ALOX5	2
GO:0002888	BP	GO:0002888	positive regulation of myeloid leukocyte mediated immunity	45684	20/18903	0.028196545679673	0.0975740990281967	0.0616257467546505	ARG1	1
GO:0003215	BP	GO:0003215	cardiac right ventricle morphogenesis	45684	20/18903	0.028196545679673	0.0975740990281967	0.0616257467546505	SMARCD3	1
GO:0006662	BP	GO:0006662	glycerol ether metabolic process	45684	20/18903	0.028196545679673	0.0975740990281967	0.0616257467546505	FASN	1
GO:0009168	BP	GO:0009168	purine ribonucleoside monophosphate biosynthetic process	45684	20/18903	0.028196545679673	0.0975740990281967	0.0616257467546505	PFAS	1
GO:0009310	BP	GO:0009310	amine catabolic process	45684	20/18903	0.028196545679673	0.0975740990281967	0.0616257467546505	SAT1	1
GO:0030002	BP	GO:0030002	cellular anion homeostasis	45684	20/18903	0.028196545679673	0.0975740990281967	0.0616257467546505	CKB	1
GO:0046485	BP	GO:0046485	ether lipid metabolic process	45684	20/18903	0.028196545679673	0.0975740990281967	0.0616257467546505	FASN	1
GO:0055064	BP	GO:0055064	chloride ion homeostasis	45684	20/18903	0.028196545679673	0.0975740990281967	0.0616257467546505	CKB	1
GO:0055083	BP	GO:0055083	monovalent inorganic anion homeostasis	45684	20/18903	0.028196545679673	0.0975740990281967	0.0616257467546505	CKB	1
GO:1902107	BP	GO:1902107	positive regulation of leukocyte differentiation	45715	184/18903	0.0282012944752227	0.0975740990281967	0.0616257467546505	SMARCD3/VNN1	2
GO:1903708	BP	GO:1903708	positive regulation of hemopoiesis	45715	184/18903	0.0282012944752227	0.0975740990281967	0.0616257467546505	SMARCD3/VNN1	2
GO:1903131	BP	GO:1903131	mononuclear cell differentiation	45743	473/18903	0.0291793385361214	0.0996617835815366	0.0629442843672863	SMARCD3/FASN/VNN1	3
GO:0006006	BP	GO:0006006	glucose metabolic process	45715	188/18903	0.0293418790153033	0.0996617835815366	0.0629442843672863	HK3/NNMT	2
GO:0032986	BP	GO:0032986	protein-DNA complex disassembly	45684	21/18903	0.0295860861799454	0.0996617835815366	0.0629442843672863	SMARCD3	1
GO:0042454	BP	GO:0042454	ribonucleoside catabolic process	45684	21/18903	0.0295860861799454	0.0996617835815366	0.0629442843672863	UPP1	1
GO:0043651	BP	GO:0043651	linoleic acid metabolic process	45684	21/18903	0.0295860861799454	0.0996617835815366	0.0629442843672863	ALOX5	1
GO:0071498	BP	GO:0071498	cellular response to fluid shear stress	45684	21/18903	0.0295860861799454	0.0996617835815366	0.0629442843672863	ASS1	1
GO:0006163	BP	GO:0006163	purine nucleotide metabolic process	45743	476/18903	0.0296554575535304	0.0996617835815366	0.0629442843672863	HK3/PFAS/NME1	3
GO:0050673	BP	GO:0050673	epithelial cell proliferation	45743	481/18903	0.030458256534225	0.100787479853316	0.063655250433673	ARG1/ALOX5/NME1	3
GO:0045785	BP	GO:0045785	positive regulation of cell adhesion	45743	484/18903	0.0309454926267526	0.100787479853316	0.063655250433673	SMARCD3/VNN1/ALOX5	3
GO:0006244	BP	GO:0006244	pyrimidine nucleotide catabolic process	45684	22/18903	0.030973713320775	0.100787479853316	0.063655250433673	UPP1	1
GO:0009127	BP	GO:0009127	purine nucleoside monophosphate biosynthetic process	45684	22/18903	0.030973713320775	0.100787479853316	0.063655250433673	PFAS	1
GO:0009129	BP	GO:0009129	pyrimidine nucleoside monophosphate metabolic process	45684	22/18903	0.030973713320775	0.100787479853316	0.063655250433673	UPP1	1
GO:0010042	BP	GO:0010042	response to manganese ion	45684	22/18903	0.030973713320775	0.100787479853316	0.063655250433673	ARG1	1
GO:0061042	BP	GO:0061042	vascular wound healing	45684	22/18903	0.030973713320775	0.100787479853316	0.063655250433673	ALOX5	1
GO:1903209	BP	GO:1903209	positive regulation of oxidative stress-induced cell death	45684	22/18903	0.030973713320775	0.100787479853316	0.063655250433673	VNN1	1
GO:0001935	BP	GO:0001935	endothelial cell proliferation	45715	199/18903	0.0325725763287076	0.105571196006088	0.0666765448459503	ARG1/ALOX5	2
GO:0022408	BP	GO:0022408	negative regulation of cell-cell adhesion	45715	202/18903	0.0334771762258247	0.107663248547962	0.0679978411881865	ASS1/ARG1	2
GO:0006123	BP	GO:0006123	mitochondrial electron transport, cytochrome c to oxygen	45684	24/18903	0.0337432376546661	0.107663248547962	0.0679978411881865	COX7B	1
GO:0006213	BP	GO:0006213	pyrimidine nucleoside metabolic process	45684	24/18903	0.0337432376546661	0.107663248547962	0.0679978411881865	UPP1	1
GO:0042430	BP	GO:0042430	indole-containing compound metabolic process	45684	24/18903	0.0337432376546661	0.107663248547962	0.0679978411881865	KYNU	1
GO:0006007	BP	GO:0006007	glucose catabolic process	45684	25/18903	0.0351251399049614	0.108689112158748	0.0686457550476305	HK3	1
GO:0009147	BP	GO:0009147	pyrimidine nucleoside triphosphate metabolic process	45684	25/18903	0.0351251399049614	0.108689112158748	0.0686457550476305	NME1	1
GO:0009162	BP	GO:0009162	deoxyribonucleoside monophosphate metabolic process	45684	25/18903	0.0351251399049614	0.108689112158748	0.0686457550476305	UPP1	1
GO:0009219	BP	GO:0009219	pyrimidine deoxyribonucleotide metabolic process	45684	25/18903	0.0351251399049614	0.108689112158748	0.0686457550476305	UPP1	1
GO:0046033	BP	GO:0046033	AMP metabolic process	45684	25/18903	0.0351251399049614	0.108689112158748	0.0686457550476305	PFAS	1
GO:0046039	BP	GO:0046039	GTP metabolic process	45684	25/18903	0.0351251399049614	0.108689112158748	0.0686457550476305	NME1	1
GO:0046835	BP	GO:0046835	carbohydrate phosphorylation	45684	25/18903	0.0351251399049614	0.108689112158748	0.0686457550476305	HK3	1
GO:1904996	BP	GO:1904996	positive regulation of leukocyte adhesion to vascular endothelial cell	45684	25/18903	0.0351251399049614	0.108689112158748	0.0686457550476305	ALOX5	1
GO:0071383	BP	GO:0071383	cellular response to steroid hormone stimulus	45715	209/18903	0.0356262139875836	0.109248955862907	0.0689993405449938	ASS1/ARG1	2
GO:0045619	BP	GO:0045619	regulation of lymphocyte differentiation	45715	210/18903	0.0359375459672902	0.109248955862907	0.0689993405449938	SMARCD3/VNN1	2
GO:0042594	BP	GO:0042594	response to starvation	45715	211/18903	0.0362499492063822	0.109248955862907	0.0689993405449938	CPS1/UPP1	2
GO:0060541	BP	GO:0060541	respiratory system development	45715	211/18903	0.0362499492063822	0.109248955862907	0.0689993405449938	ASS1/ARG1	2
GO:0000027	BP	GO:0000027	ribosomal large subunit assembly	45684	26/18903	0.0365051389102884	0.109248955862907	0.0689993405449938	RPL23A	1
GO:0009164	BP	GO:0009164	nucleoside catabolic process	45684	26/18903	0.0365051389102884	0.109248955862907	0.0689993405449938	UPP1	1
GO:0046339	BP	GO:0046339	diacylglycerol metabolic process	45684	26/18903	0.0365051389102884	0.109248955862907	0.0689993405449938	PGS1	1
GO:0051238	BP	GO:0051238	sequestering of metal ion	45684	26/18903	0.0365051389102884	0.109248955862907	0.0689993405449938	CPS1	1
GO:0060333	BP	GO:0060333	interferon-gamma-mediated signaling pathway	45684	26/18903	0.0365051389102884	0.109248955862907	0.0689993405449938	ARG1	1
GO:0002710	BP	GO:0002710	negative regulation of T cell mediated immunity	45684	27/18903	0.0378832371912349	0.110943766060045	0.0700697469852916	ARG1	1
GO:0009065	BP	GO:0009065	glutamine family amino acid catabolic process	45684	27/18903	0.0378832371912349	0.110943766060045	0.0700697469852916	ARG1	1
GO:0033081	BP	GO:0033081	regulation of T cell differentiation in thymus	45684	27/18903	0.0378832371912349	0.110943766060045	0.0700697469852916	VNN1	1
GO:0042537	BP	GO:0042537	benzene-containing compound metabolic process	45684	27/18903	0.0378832371912349	0.110943766060045	0.0700697469852916	KYNU	1
GO:0042832	BP	GO:0042832	defense response to protozoan	45684	27/18903	0.0378832371912349	0.110943766060045	0.0700697469852916	ARG1	1
GO:0046037	BP	GO:0046037	GMP metabolic process	45684	27/18903	0.0378832371912349	0.110943766060045	0.0700697469852916	PFAS	1
GO:0072330	BP	GO:0072330	monocarboxylic acid biosynthetic process	45715	218/18903	0.0384664786676097	0.11100944330155	0.0701112273483476	FASN/ALOX5	2
GO:0009152	BP	GO:0009152	purine ribonucleotide biosynthetic process	45715	220/18903	0.0391092189583411	0.11100944330155	0.0701112273483476	PFAS/NME1	2
GO:0000470	BP	GO:0000470	maturation of LSU-rRNA	45684	28/18903	0.0392594372651824	0.11100944330155	0.0701112273483476	RPL10A	1
GO:0001562	BP	GO:0001562	response to protozoan	45684	28/18903	0.0392594372651824	0.11100944330155	0.0701112273483476	ARG1	1
GO:0002052	BP	GO:0002052	positive regulation of neuroblast proliferation	45684	28/18903	0.0392594372651824	0.11100944330155	0.0701112273483476	SMARCD3	1
GO:0002675	BP	GO:0002675	positive regulation of acute inflammatory response	45684	28/18903	0.0392594372651824	0.11100944330155	0.0701112273483476	ALOX5AP	1
GO:0051156	BP	GO:0051156	glucose 6-phosphate metabolic process	45684	28/18903	0.0392594372651824	0.11100944330155	0.0701112273483476	HK3	1
GO:1903671	BP	GO:1903671	negative regulation of sprouting angiogenesis	45684	28/18903	0.0392594372651824	0.11100944330155	0.0701112273483476	ALOX5	1
GO:1903959	BP	GO:1903959	regulation of anion transmembrane transport	45684	28/18903	0.0392594372651824	0.11100944330155	0.0701112273483476	ARG1	1
GO:2000819	BP	GO:2000819	regulation of nucleotide-excision repair	45684	28/18903	0.0392594372651824	0.11100944330155	0.0701112273483476	SMARCD3	1
GO:0071222	BP	GO:0071222	cellular response to lipopolysaccharide	45715	222/18903	0.039756107760216	0.11181096694623	0.0706174528081454	ASS1/ARG1	2
GO:0050679	BP	GO:0050679	positive regulation of epithelial cell proliferation	45715	224/18903	0.0404071180992966	0.11181096694623	0.0706174528081454	ARG1/NME1	2
GO:0009264	BP	GO:0009264	deoxyribonucleotide catabolic process	45684	29/18903	0.0406337416463129	0.11181096694623	0.0706174528081454	UPP1	1
GO:0042759	BP	GO:0042759	long-chain fatty acid biosynthetic process	45684	29/18903	0.0406337416463129	0.11181096694623	0.0706174528081454	ALOX5	1
GO:0046386	BP	GO:0046386	deoxyribose phosphate catabolic process	45684	29/18903	0.0406337416463129	0.11181096694623	0.0706174528081454	UPP1	1
GO:0051873	BP	GO:0051873	killing by host of symbiont cells	45684	29/18903	0.0406337416463129	0.11181096694623	0.0706174528081454	ARG1	1
GO:0090312	BP	GO:0090312	positive regulation of protein deacetylation	45684	29/18903	0.0406337416463129	0.11181096694623	0.0706174528081454	NNMT	1
GO:1902175	BP	GO:1902175	regulation of oxidative stress-induced intrinsic apoptotic signaling pathway	45684	29/18903	0.0406337416463129	0.11181096694623	0.0706174528081454	VNN1	1
GO:0009072	BP	GO:0009072	aromatic amino acid family metabolic process	45684	30/18903	0.0420061528456109	0.114561626947423	0.0723547117562674	KYNU	1
GO:0043094	BP	GO:0043094	cellular metabolic compound salvage	45684	30/18903	0.0420061528456109	0.114561626947423	0.0723547117562674	UPP1	1
GO:0019318	BP	GO:0019318	hexose metabolic process	45715	229/18903	0.0420524996477737	0.114561626947423	0.0723547117562674	HK3/NNMT	2
GO:0019433	BP	GO:0019433	triglyceride catabolic process	45684	31/18903	0.0433766733708675	0.117002868960893	0.0738965488174058	CPS1	1
GO:0034656	BP	GO:0034656	nucleobase-containing small molecule catabolic process	45684	31/18903	0.0433766733708675	0.117002868960893	0.0738965488174058	UPP1	1
GO:0060055	BP	GO:0060055	angiogenesis involved in wound healing	45684	31/18903	0.0433766733708675	0.117002868960893	0.0738965488174058	ALOX5	1
GO:0022618	BP	GO:0022618	ribonucleoprotein complex assembly	45715	234/18903	0.043723056447265	0.11716636041424	0.0739998065774145	RPL23A/RPS28	2
GO:0071219	BP	GO:0071219	cellular response to molecule of bacterial origin	45715	234/18903	0.043723056447265	0.11716636041424	0.0739998065774145	ASS1/ARG1	2
GO:0000096	BP	GO:0000096	sulfur amino acid metabolic process	45684	33/18903	0.0461120524144799	0.122465507136519	0.0773466360862222	CPS1	1
GO:0002828	BP	GO:0002828	regulation of type 2 immune response	45684	33/18903	0.0461120524144799	0.122465507136519	0.0773466360862222	ARG1	1
GO:0006164	BP	GO:0006164	purine nucleotide biosynthetic process	45715	242/18903	0.0464472838042162	0.122465507136519	0.0773466360862222	PFAS/NME1	2
GO:0009205	BP	GO:0009205	purine ribonucleoside triphosphate metabolic process	45715	242/18903	0.0464472838042162	0.122465507136519	0.0773466360862222	HK3/NME1	2
GO:0071826	BP	GO:0071826	ribonucleoprotein complex subunit organization	45715	242/18903	0.0464472838042162	0.122465507136519	0.0773466360862222	RPL23A/RPS28	2
GO:0046395	BP	GO:0046395	carboxylic acid catabolic process	45715	243/18903	0.0467921862801728	0.122953904649703	0.0776550976734968	KYNU/ARG1	2
GO:0009112	BP	GO:0009112	nucleobase metabolic process	45684	34/18903	0.0474769159324876	0.122953904649703	0.0776550976734968	CPS1	1
GO:0033238	BP	GO:0033238	regulation of cellular amine metabolic process	45684	34/18903	0.0474769159324876	0.122953904649703	0.0776550976734968	NNMT	1
GO:0034405	BP	GO:0034405	response to fluid shear stress	45684	34/18903	0.0474769159324876	0.122953904649703	0.0776550976734968	ASS1	1
GO:0036336	BP	GO:0036336	dendritic cell migration	45684	34/18903	0.0474769159324876	0.122953904649703	0.0776550976734968	ALOX5	1
GO:0009144	BP	GO:0009144	purine nucleoside triphosphate metabolic process	45715	247/18903	0.0481813762147022	0.122953904649703	0.0776550976734968	HK3/NME1	2
GO:0016054	BP	GO:0016054	organic acid catabolic process	45715	247/18903	0.0481813762147022	0.122953904649703	0.0776550976734968	KYNU/ARG1	2
GO:0005996	BP	GO:0005996	monosaccharide metabolic process	45715	248/18903	0.0485310526574585	0.122953904649703	0.0776550976734968	HK3/NNMT	2
GO:0042593	BP	GO:0042593	glucose homeostasis	45715	248/18903	0.0485310526574585	0.122953904649703	0.0776550976734968	HK3/ALOX5	2
GO:0002446	BP	GO:0002446	neutrophil mediated immunity	45684	35/18903	0.0488398987757663	0.122953904649703	0.0776550976734968	ARG1	1
GO:0002719	BP	GO:0002719	negative regulation of cytokine production involved in immune response	45684	35/18903	0.0488398987757663	0.122953904649703	0.0776550976734968	ARG1	1
GO:0060914	BP	GO:0060914	heart formation	45684	35/18903	0.0488398987757663	0.122953904649703	0.0776550976734968	SMARCD3	1
GO:1901658	BP	GO:1901658	glycosyl compound catabolic process	45684	35/18903	0.0488398987757663	0.122953904649703	0.0776550976734968	UPP1	1
GO:0009199	BP	GO:0009199	ribonucleoside triphosphate metabolic process	45715	249/18903	0.0488816742875649	0.122953904649703	0.0776550976734968	HK3/NME1	2
GO:0033500	BP	GO:0033500	carbohydrate homeostasis	45715	249/18903	0.0488816742875649	0.122953904649703	0.0776550976734968	HK3/ALOX5	2
GO:0050870	BP	GO:0050870	positive regulation of T cell activation	45715	251/18903	0.0495857403699176	0.123964350924794	0.078293274268291	SMARCD3/VNN1	2
GO:0072522	BP	GO:0072522	purine-containing compound biosynthetic process	45715	251/18903	0.0495857403699176	0.123964350924794	0.078293274268291	PFAS/NME1	2
GO:0022626	CC	GO:0022626	cytosolic ribosome	45804	105/19869	2.75562874179391e-07	2.28717185568894e-05	1.39231768006429e-05	RPL23A/RPL14/RPL10A/RPL37A/RPS28	5
GO:0022625	CC	GO:0022625	cytosolic large ribosomal subunit	45774	59/19869	1.16925808254384e-06	4.85242104255694e-05	2.95391515590023e-05	RPL23A/RPL14/RPL10A/RPL37A	4
GO:0044391	CC	GO:0044391	ribosomal subunit	45804	188/19869	4.90208554386022e-06	0.000135624366713466	8.25614407386984e-05	RPL23A/RPL14/RPL10A/RPL37A/RPS28	5
GO:0005840	CC	GO:0005840	ribosome	45804	232/19869	1.3607384982304e-05	0.000279918895926029	0.000170400849771076	RPL23A/RPL14/RPL10A/RPL37A/RPS28	5
GO:0015934	CC	GO:0015934	large ribosomal subunit	45774	115/19869	1.68625840919294e-05	0.000279918895926029	0.000170400849771076	RPL23A/RPL14/RPL10A/RPL37A	4
GO:0042788	CC	GO:0042788	polysomal ribosome	45715	31/19869	0.000807048720256824	0.00864371958551037	0.00526187114907416	RPL10A/RPS28	2
GO:0034774	CC	GO:0034774	secretory granule lumen	45774	322/19869	0.000885087068343824	0.00864371958551037	0.00526187114907416	TCN1/HK3/ARG1/ALOX5	4
GO:0060205	CC	GO:0060205	cytoplasmic vesicle lumen	45774	325/19869	0.000916143181348019	0.00864371958551037	0.00526187114907416	TCN1/HK3/ARG1/ALOX5	4
GO:0031983	CC	GO:0031983	vesicle lumen	45774	327/19869	0.000937270798428835	0.00864371958551037	0.00526187114907416	TCN1/HK3/ARG1/ALOX5	4
GO:0035580	CC	GO:0035580	specific granule lumen	45715	62/19869	0.00319795989173257	0.0237900027571534	0.0144821830354263	TCN1/ARG1	2
GO:0005844	CC	GO:0005844	polysome	45715	66/19869	0.00361540496095006	0.0237900027571534	0.0144821830354263	RPL10A/RPS28	2
GO:0031968	CC	GO:0031968	organelle outer membrane	45743	235/19869	0.00387435825699633	0.0237900027571534	0.0144821830354263	ITPR3/ASS1/ARG1	3
GO:0019867	CC	GO:0019867	outer membrane	45743	237/19869	0.00396739226277777	0.0237900027571534	0.0144821830354263	ITPR3/ASS1/ARG1	3
GO:0005635	CC	GO:0005635	nuclear envelope	45774	488/19869	0.0040288998248083	0.0237900027571534	0.0144821830354263	ITPR3/NUP214/ALOX5/ALOX5AP	4
GO:0043025	CC	GO:0043025	neuronal cell body	45774	497/19869	0.00429939808864217	0.0237900027571534	0.0144821830354263	CKB/ITPR3/ASS1/ARG1	4
GO:0031965	CC	GO:0031965	nuclear membrane	45743	305/19869	0.00797605491506612	0.0413757848719055	0.0251875418370509	ITPR3/ALOX5/ALOX5AP	3
GO:1904813	CC	GO:1904813	ficolin-1-rich granule lumen	45715	124/19869	0.0122467475134199	0.0597929437419914	0.036399001897471	HK3/ALOX5	2
GO:0005641	CC	GO:0005641	nuclear envelope lumen	45684	10/19869	0.0135092521131491	0.0622926625217432	0.0379207076860326	ALOX5	1
GO:0031094	CC	GO:0031094	platelet dense tubular network	45684	11/19869	0.0148504702103819	0.0648731067085103	0.0394915551301014	ITPR3	1
GO:0005766	CC	GO:0005766	primary lysosome	45715	155/19869	0.0186790556093633	0.0652366064090572	0.0397128358609353	VNN1/ARG1	2
GO:0042582	CC	GO:0042582	azurophil granule	45715	155/19869	0.0186790556093633	0.0652366064090572	0.0397128358609353	VNN1/ARG1	2
GO:0035060	CC	GO:0035060	brahma complex	45684	14/19869	0.0188635970339442	0.0652366064090572	0.0397128358609353	SMARCD3	1
GO:0071564	CC	GO:0071564	npBAF complex	45684	14/19869	0.0188635970339442	0.0652366064090572	0.0397128358609353	SMARCD3	1
GO:0098554	CC	GO:0098554	cytoplasmic side of endoplasmic reticulum membrane	45684	14/19869	0.0188635970339442	0.0652366064090572	0.0397128358609353	RPS28	1
GO:0042581	CC	GO:0042581	specific granule	45715	160/19869	0.0198251686831578	0.065819560028084	0.0400677093385927	TCN1/ARG1	2
GO:0071565	CC	GO:0071565	nBAF complex	45684	16/19869	0.0215302641015416	0.0675098097622463	0.0410966502040307	SMARCD3	1
GO:0031225	CC	GO:0031225	anchored component of membrane	45715	169/19869	0.0219610224527789	0.0675098097622463	0.0410966502040307	VNN1/VNN2	2
GO:0101002	CC	GO:0101002	ficolin-1-rich granule	45715	185/19869	0.0259827863127201	0.0770204022841347	0.0468862309402469	HK3/ALOX5	2
GO:0005743	CC	GO:0005743	mitochondrial inner membrane	45743	498/19869	0.0293092027420324	0.0838849595720238	0.0510650356304013	CPS1/COX7B/PGS1	3
GO:0005741	CC	GO:0005741	mitochondrial outer membrane	45715	207/19869	0.0319612956664623	0.0860182732521479	0.0523636920241357	ASS1/ARG1	2
GO:0030867	CC	GO:0030867	rough endoplasmic reticulum membrane	45684	24/19869	0.0321273068773082	0.0860182732521479	0.0523636920241357	RPS28	1
GO:0005751	CC	GO:0005751	mitochondrial respiratory chain complex IV	45684	25/19869	0.0334441404733939	0.0867457393528655	0.0528065375895694	COX7B	1
GO:0045277	CC	GO:0045277	respiratory chain complex IV	45684	28/19869	0.0373842979059585	0.0940271735210472	0.057239116411037	COX7B	1
GO:0005640	CC	GO:0005640	nuclear outer membrane	45684	30/19869	0.0400024717691501	0.0948630044811273	0.0577479291705023	ITPR3	1
GO:0016514	CC	GO:0016514	SWI/SNF complex	45684	30/19869	0.0400024717691501	0.0948630044811273	0.0577479291705023	SMARCD3	1
GO:0003735	MF	GO:0003735	structural constituent of ribosome	45804	176/18432	5.10562163123003e-06	0.000597357730853913	0.000386952376261644	RPL23A/RPL14/RPL10A/RPL37A/RPS28	5
GO:0016879	MF	GO:0016879	ligase activity, forming carbon-nitrogen bonds	45743	48/18432	4.63967716263427e-05	0.00271421114014105	0.00175819345110351	PFAS/CPS1/ASS1	3
GO:0016884	MF	GO:0016884	carbon-nitrogen ligase activity, with glutamine as amido-N-donor	45715	10/18432	9.23178545999772e-05	0.00360039632939911	0.00233224053726258	PFAS/CPS1	2
GO:0016702	MF	GO:0016702	oxidoreductase activity, acting on single donors with incorporation of molecular oxygen, incorporation of two atoms of oxygen	45715	24/18432	0.000559097044412522	0.0142076724682373	0.0092033505867124	ALOX5/ALOX5AP	2
GO:0016701	MF	GO:0016701	oxidoreductase activity, acting on single donors with incorporation of molecular oxygen	45715	25/18432	0.00060716549009561	0.0142076724682373	0.0092033505867124	ALOX5/ALOX5AP	2
GO:0016810	MF	GO:0016810	hydrolase activity, acting on carbon-nitrogen (but not peptide) bonds	45743	128/18432	0.000847011679556352	0.0165167277513489	0.0106990948996592	VNN1/ARG1/VNN2	3
GO:0043177	MF	GO:0043177	organic acid binding	45743	137/18432	0.00103107532978256	0.0172336876549371	0.0111635223675706	CPS1/ASS1/ALOX5AP	3
GO:0019842	MF	GO:0019842	vitamin binding	45743	149/18432	0.00131336810539381	0.0192080085413845	0.0124424346826782	KYNU/TCN1/FASN	3
GO:0016874	MF	GO:0016874	ligase activity	45743	165/18432	0.00175942579865574	0.0228725353825247	0.0148162172518378	PFAS/CPS1/ASS1	3
GO:0016597	MF	GO:0016597	amino acid binding	45715	54/18432	0.00282138046211933	0.0330101514067961	0.0213830940286939	CPS1/ASS1	2
GO:0016811	MF	GO:0016811	hydrolase activity, acting on carbon-nitrogen (but not peptide) bonds, in linear amides	45715	70/18432	0.004693318029489	0.0499198372227466	0.0323367366625079	VNN1/VNN2	2
GO:0016407	MF	GO:0016407	acetyltransferase activity	45715	88/18432	0.00731985105995138	0.0694747368684348	0.0450038781333991	FASN/SAT1	2
GO:0051213	MF	GO:0051213	dioxygenase activity	45715	93/18432	0.00814365418187112	0.0694747368684348	0.0450038781333991	ALOX5/ALOX5AP	2
GO:0072341	MF	GO:0072341	modified amino acid binding	45715	94/18432	0.00831321637741955	0.0694747368684348	0.0450038781333991	CPS1/FASN	2
GO:0045296	MF	GO:0045296	cadherin binding	45743	333/18432	0.0123995286592314	0.0891433596571231	0.0577446864175697	RPL23A/FASN/RPL14	3
GO:0015643	MF	GO:0015643	toxic substance binding	45684	10/18432	0.0145557848094517	0.0891433596571231	0.0577446864175697	ASS1	1
GO:0016595	MF	GO:0016595	glutamate binding	45684	10/18432	0.0145557848094517	0.0891433596571231	0.0577446864175697	CPS1	1
GO:0031419	MF	GO:0031419	cobalamin binding	45684	10/18432	0.0145557848094517	0.0891433596571231	0.0577446864175697	TCN1	1
GO:0005049	MF	GO:0005049	nuclear export signal receptor activity	45684	11/18432	0.0160000901948683	0.0891433596571231	0.0577446864175697	NUP214	1
GO:0005536	MF	GO:0005536	glucose binding	45684	11/18432	0.0160000901948683	0.0891433596571231	0.0577446864175697	HK3	1
GO:0016813	MF	GO:0016813	hydrolase activity, acting on carbon-nitrogen (but not peptide) bonds, in linear amidines	45684	11/18432	0.0160000901948683	0.0891433596571231	0.0577446864175697	ARG1	1
GO:0004312	MF	GO:0004312	fatty acid synthase activity	45684	13/18432	0.0188825881133158	0.0960549047503455	0.0622218006479971	FASN	1
GO:0070679	MF	GO:0070679	inositol 1,4,5 trisphosphate binding	45684	13/18432	0.0188825881133158	0.0960549047503455	0.0622218006479971	ITPR3	1
GO:0140313	MF	GO:0140313	molecular sequestering activity	45684	14/18432	0.0203207861762366	0.097906292949955	0.0634210804534122	TCN1	1
GO:0016846	MF	GO:0016846	carbon-sulfur lyase activity	45684	15/18432	0.0217569539888789	0.097906292949955	0.0634210804534122	ALOX5AP	1
GO:0036041	MF	GO:0036041	long-chain fatty acid binding	45684	15/18432	0.0217569539888789	0.097906292949955	0.0634210804534122	ALOX5AP	1
GO:0015278	MF	GO:0015278	calcium-release channel activity	45684	17/18432	0.0246232098835188	0.101607883519887	0.0658188719157166	ITPR3	1
GO:0043024	MF	GO:0043024	ribosomal small subunit binding	45684	17/18432	0.0246232098835188	0.101607883519887	0.0658188719157166	NME1	1
GO:0031406	MF	GO:0031406	carboxylic acid binding	45715	171/18432	0.0258014332679378	0.101607883519887	0.0658188719157166	CPS1/ALOX5AP	2
GO:0004550	MF	GO:0004550	nucleoside diphosphate kinase activity	45684	18/18432	0.0260533034666378	0.101607883519887	0.0658188719157166	NME1	1
GO:0004129	MF	GO:0004129	cytochrome-c oxidase activity	45684	19/18432	0.027481377801731	0.103720038800081	0.067187069668069	COX7B	1
GO:0016675	MF	GO:0016675	oxidoreductase activity, acting on a heme group of donors	45684	20/18432	0.0289074356304037	0.105692811523663	0.0684649791246403	COX7B	1
GO:0019200	MF	GO:0019200	carbohydrate kinase activity	45684	21/18432	0.0303314796906895	0.106147	0.0687594861842915	HK3	1
GO:0004602	MF	GO:0004602	glutathione peroxidase activity	45684	22/18432	0.0317535127170513	0.106147	0.0687594861842915	ALOX5AP	1
GO:0016780	MF	GO:0016780	phosphotransferase activity, for other substituted phosphate groups	45684	22/18432	0.0317535127170513	0.106147	0.0687594861842915	PGS1	1
GO:0016829	MF	GO:0016829	lyase activity	45715	199/18432	0.0341089235962637	0.110854001687857	0.0718082602026604	FASN/ALOX5AP	2
GO:0004364	MF	GO:0004364	glutathione transferase activity	45684	26/18432	0.037421589047863	0.111950037336849	0.0725182428092948	ALOX5AP	1
GO:0099604	MF	GO:0099604	ligand-gated calcium channel activity	45684	26/18432	0.037421589047863	0.111950037336849	0.0725182428092948	ITPR3	1
GO:0008139	MF	GO:0008139	nuclear localization sequence binding	45684	27/18432	0.0388336077969509	0.111950037336849	0.0725182428092948	NUP214	1
GO:0016628	MF	GO:0016628	oxidoreductase activity, acting on the CH-CH group of donors, NAD or NADP as acceptor	45684	28/18432	0.0402436318441923	0.111950037336849	0.0725182428092948	FASN	1
GO:0017056	MF	GO:0017056	structural constituent of nuclear pore	45684	28/18432	0.0402436318441923	0.111950037336849	0.0725182428092948	NUP214	1
GO:0016747	MF	GO:0016747	acyltransferase activity, transferring groups other than amino-acyl groups	45715	221/18432	0.0412722130123322	0.111950037336849	0.0725182428092948	FASN/SAT1	2
GO:0005217	MF	GO:0005217	intracellular ligand-gated ion channel activity	45684	30/18432	0.0430577066680188	0.111950037336849	0.0725182428092948	ITPR3	1
GO:0016417	MF	GO:0016417	S-acyltransferase activity	45684	30/18432	0.0430577066680188	0.111950037336849	0.0725182428092948	FASN	1
GO:0140142	MF	GO:0140142	nucleocytoplasmic carrier activity	45684	30/18432	0.0430577066680188	0.111950037336849	0.0725182428092948	NUP214	1
