# Supplementary material for: Decoding immune-metabolic crosstalk in ARDS: a transcriptomic exploration of biomarkers, cellular dynamics, and therapeutic pathways
Source: Front Immunol. 2025 Oct 27;16:1615748. doi: 10.3389/fimmu.2025.1615748 (PMC12597791; doi:10.3389/fimmu.2025.1615748)
Supplement: Supplementary Table 8 — KEGG pathway enrichment analysis results. [file Table8.xlsx]

## Sheet: KEGG_res
	ID	Description	GeneRatio	BgRatio	pvalue	p.adjust	qvalue	geneID	Count
hsa00220	hsa00220	Arginine biosynthesis	45743	23/8875	4.27075667890049e-05	0.0043134642456895	0.00395606934466572	ARG1/CPS1/ASS1	3
hsa03010	hsa03010	Ribosome	45804	172/8875	0.00014734991682951	0.00744117079989024	0.00682462772684045	RPL23A/RPL10A/RPL14/RPS28/RPL37A	5
hsa00330	hsa00330	Arginine and proline metabolism	45743	50/8875	0.000447471168771136	0.0150648626819616	0.0138166536322316	ARG1/SAT1/CKB	3
hsa05171	hsa05171	Coronavirus disease - COVID-19	45804	238/8875	0.000662213531018547	0.0167208916582183	0.01533547124464	RPL23A/RPL10A/RPL14/RPS28/RPL37A	5
hsa01230	hsa01230	Biosynthesis of amino acids	45743	75/8875	0.00146550203408516	0.0296031410885201	0.0271503534735776	ARG1/CPS1/ASS1	3
hsa00770	hsa00770	Pantothenate and CoA biosynthesis	45715	21/8875	0.00180624145633591	0.0304050645149877	0.0278858330100982	VNN1/VNN2	2
hsa00250	hsa00250	Alanine, aspartate and glutamate metabolism	45715	37/8875	0.00555928988892714	0.0802126112545201	0.0735665428910659	CPS1/ASS1	2
hsa00240	hsa00240	Pyrimidine metabolism	45715	58/8875	0.0132675351148057	0.167502630824422	0.153624090803014	UPP1/NME1	2
hsa04664	hsa04664	Fc epsilon RI signaling pathway	45715	69/8875	0.0184479908059142	0.207027452377481	0.189874057417596	ALOX5AP/ALOX5	2
hsa00983	hsa00983	Drug metabolism - other enzymes	45715	81/8875	0.0249160539957887	0.250211056646269	0.229479655913201	UPP1/NME1	2
hsa01232	hsa01232	Nucleotide metabolism	45715	85/8875	0.0272507091396926	0.250211056646269	0.229479655913201	UPP1/NME1	2
hsa04726	hsa04726	Serotonergic synapse	45715	115/8875	0.0473332768009072	0.33719532594065	0.309256786688663	ALOX5/ITPR3	2
hsa01200	hsa01200	Carbon metabolism	45715	116/8875	0.0480748547734453	0.33719532594065	0.309256786688663	HK3/CPS1	2
hsa00910	hsa00910	Nitrogen metabolism	45684	17/8875	0.0505229879384349	0.33719532594065	0.309256786688663	CPS1	1
hsa00061	hsa00061	Fatty acid biosynthesis	45684	18/8875	0.0534170813371327	0.33719532594065	0.309256786688663	FASN	1
hsa04980	hsa04980	Cobalamin transport and metabolism	45684	18/8875	0.0534170813371327	0.33719532594065	0.309256786688663	TCN1	1
hsa00230	hsa00230	Purine metabolism	45715	128/8875	0.0573014982529535	0.3404383131499	0.312231074071821	NME1/PFAS	2
hsa04910	hsa04910	Insulin signaling pathway	45715	138/8875	0.0654273252548623	0.367119991707839	0.336702024703385	HK3/FASN	2
hsa01240	hsa01240	Biosynthesis of cofactors	45715	153/8875	0.0782946374912379	0.41335964478233	0.379110461082283	KYNU/NME1	2
hsa04148	hsa04148	Efferocytosis	45715	157/8875	0.081853395006402	0.41335964478233	0.379110461082283	ARG1/ALOX5	2
hsa00052	hsa00052	Galactose metabolism	45684	32/8875	0.0930531642552388	0.429806843745398	0.39419491661902	HK3	1
hsa00051	hsa00051	Fructose and mannose metabolism	45684	34/8875	0.0985833150154375	0.429806843745398	0.39419491661902	HK3	1
hsa05014	hsa05014	Amyotrophic lateral sclerosis	45743	371/8875	0.101229451306264	0.429806843745398	0.39419491661902	COX7B/ITPR3/NUP214	3
hsa01250	hsa01250	Biosynthesis of nucleotide sugars	45684	37/8875	0.106817700795151	0.429806843745398	0.39419491661902	HK3	1
hsa00760	hsa00760	Nicotinate and nicotinamide metabolism	45684	38/8875	0.109546363623679	0.429806843745398	0.39419491661902	NNMT	1
hsa00500	hsa00500	Starch and sucrose metabolism	45684	40/8875	0.114979627384976	0.429806843745398	0.39419491661902	HK3	1
hsa00380	hsa00380	Tryptophan metabolism	45684	42/8875	0.120380959740059	0.429806843745398	0.39419491661902	KYNU	1
hsa04216	hsa04216	Ferroptosis	45684	42/8875	0.120380959740059	0.429806843745398	0.39419491661902	SAT1	1
hsa04930	hsa04930	Type II diabetes mellitus	45684	47/8875	0.133745772746465	0.429806843745398	0.39419491661902	HK3	1
hsa00520	hsa00520	Amino sugar and nucleotide sugar metabolism	45684	50/8875	0.141670570127623	0.429806843745398	0.39419491661902	HK3	1
hsa04913	hsa04913	Ovarian steroidogenesis	45684	52/8875	0.14691493320587	0.429806843745398	0.39419491661902	ALOX5	1
hsa04973	hsa04973	Carbohydrate digestion and absorption	45684	52/8875	0.14691493320587	0.429806843745398	0.39419491661902	HK3	1
hsa04714	hsa04714	Thermogenesis	45715	235/8875	0.159466827690178	0.429806843745398	0.39419491661902	SMARCD3/COX7B	2
hsa01212	hsa01212	Fatty acid metabolism	45684	57/8875	0.159891196740596	0.429806843745398	0.39419491661902	FASN	1
hsa04730	hsa04730	Long-term depression	45684	60/8875	0.167585496704498	0.429806843745398	0.39419491661902	ITPR3	1
hsa00590	hsa00590	Arachidonic acid metabolism	45684	63/8875	0.175211913872545	0.429806843745398	0.39419491661902	ALOX5	1
hsa05131	hsa05131	Shigellosis	45715	250/8875	0.175703781149938	0.429806843745398	0.39419491661902	HK3/ITPR3	2
hsa04927	hsa04927	Cortisol synthesis and secretion	45684	65/8875	0.18025876398576	0.429806843745398	0.39419491661902	ITPR3	1
hsa04929	hsa04929	GnRH secretion	45684	65/8875	0.18025876398576	0.429806843745398	0.39419491661902	ITPR3	1
hsa00010	hsa00010	Glycolysis / Gluconeogenesis	45684	67/8875	0.185275869611365	0.429806843745398	0.39419491661902	HK3	1
hsa04720	hsa04720	Long-term potentiation	45684	67/8875	0.185275869611365	0.429806843745398	0.39419491661902	ITPR3	1
hsa04924	hsa04924	Renin secretion	45684	69/8875	0.190263399349425	0.429806843745398	0.39419491661902	ITPR3	1
hsa05230	hsa05230	Central carbon metabolism in cancer	45684	71/8875	0.195221520882349	0.429806843745398	0.39419491661902	HK3	1
hsa05012	hsa05012	Parkinson disease	45715	271/8875	0.198880172970571	0.429806843745398	0.39419491661902	COX7B/ITPR3	2
hsa04918	hsa04918	Thyroid hormone synthesis	45684	75/8875	0.205050205502864	0.429806843745398	0.39419491661902	ITPR3	1
hsa05020	hsa05020	Prion disease	45715	278/8875	0.206698589186063	0.429806843745398	0.39419491661902	COX7B/ITPR3	2
hsa04971	hsa04971	Gastric acid secretion	45684	76/8875	0.207489256008707	0.429806843745398	0.39419491661902	ITPR3	1
hsa04742	hsa04742	Taste transduction	45684	86/8875	0.231486731043382	0.429806843745398	0.39419491661902	ITPR3	1
hsa04911	hsa04911	Insulin secretion	45684	86/8875	0.231486731043382	0.429806843745398	0.39419491661902	ITPR3	1
hsa04260	hsa04260	Cardiac muscle contraction	45684	87/8875	0.233847620594165	0.429806843745398	0.39419491661902	COX7B	1
hsa04540	hsa04540	Gap junction	45684	92/8875	0.245547691785092	0.429806843745398	0.39419491661902	ITPR3	1
hsa04912	hsa04912	GnRH signaling pathway	45684	93/8875	0.247866969061854	0.429806843745398	0.39419491661902	ITPR3	1
hsa04713	hsa04713	Circadian entrainment	45684	97/8875	0.257075608842112	0.429806843745398	0.39419491661902	ITPR3	1
hsa04970	hsa04970	Salivary secretion	45684	97/8875	0.257075608842112	0.429806843745398	0.39419491661902	ITPR3	1
hsa04070	hsa04070	Phosphatidylinositol signaling system	45684	98/8875	0.259360748801244	0.429806843745398	0.39419491661902	ITPR3	1
hsa04925	hsa04925	Aldosterone synthesis and secretion	45684	98/8875	0.259360748801244	0.429806843745398	0.39419491661902	ITPR3	1
hsa04750	hsa04750	Inflammatory mediator regulation of TRP channels	45684	99/8875	0.261639119518159	0.429806843745398	0.39419491661902	ITPR3	1
hsa00564	hsa00564	Glycerophospholipid metabolism	45684	103/8875	0.270685294841224	0.429806843745398	0.39419491661902	PGS1	1
hsa05146	hsa05146	Amoebiasis	45684	103/8875	0.270685294841224	0.429806843745398	0.39419491661902	ARG1	1
hsa04625	hsa04625	C-type lectin receptor signaling pathway	45684	105/8875	0.275168265918965	0.429806843745398	0.39419491661902	ITPR3	1
hsa04972	hsa04972	Pancreatic secretion	45684	106/8875	0.277399788931529	0.429806843745398	0.39419491661902	ITPR3	1
hsa04922	hsa04922	Glucagon signaling pathway	45684	107/8875	0.279624695499991	0.429806843745398	0.39419491661902	ITPR3	1
hsa03013	hsa03013	Nucleocytoplasmic transport	45684	108/8875	0.28184300448967	0.429806843745398	0.39419491661902	NUP214	1
hsa04066	hsa04066	HIF-1 signaling pathway	45684	109/8875	0.284054734714237	0.429806843745398	0.39419491661902	HK3	1
hsa05145	hsa05145	Toxoplasmosis	45684	112/8875	0.290650640162173	0.429806843745398	0.39419491661902	ALOX5	1
hsa04928	hsa04928	Parathyroid hormone synthesis, secretion and action	45684	115/8875	0.297188009086842	0.429806843745398	0.39419491661902	ITPR3	1
hsa04724	hsa04724	Glutamatergic synapse	45684	116/8875	0.299354210428698	0.429806843745398	0.39419491661902	ITPR3	1
hsa04725	hsa04725	Cholinergic synapse	45684	116/8875	0.299354210428698	0.429806843745398	0.39419491661902	ITPR3	1
hsa03082	hsa03082	ATP-dependent chromatin remodeling	45684	117/8875	0.301513981671811	0.429806843745398	0.39419491661902	SMARCD3	1
hsa04152	hsa04152	AMPK signaling pathway	45684	122/8875	0.312217027070857	0.429806843745398	0.39419491661902	FASN	1
hsa04935	hsa04935	Growth hormone synthesis, secretion and action	45684	122/8875	0.312217027070857	0.429806843745398	0.39419491661902	ITPR3	1
hsa04611	hsa04611	Platelet activation	45684	126/8875	0.320665580440034	0.429806843745398	0.39419491661902	ITPR3	1
hsa04728	hsa04728	Dopaminergic synapse	45684	132/8875	0.333151300909501	0.429806843745398	0.39419491661902	ITPR3	1
hsa05010	hsa05010	Alzheimer disease	45715	391/8875	0.335174767040334	0.429806843745398	0.39419491661902	COX7B/ITPR3	2
hsa04270	hsa04270	Vascular smooth muscle contraction	45684	134/8875	0.33726388016983	0.429806843745398	0.39419491661902	ITPR3	1
hsa04210	hsa04210	Apoptosis	45684	136/8875	0.341352030182762	0.429806843745398	0.39419491661902	ITPR3	1
hsa00190	hsa00190	Oxidative phosphorylation	45684	138/8875	0.345415890511788	0.429806843745398	0.39419491661902	COX7B	1
hsa04114	hsa04114	Oocyte meiosis	45684	139/8875	0.347438755448973	0.429806843745398	0.39419491661902	ITPR3	1
hsa04915	hsa04915	Estrogen signaling pathway	45684	139/8875	0.347438755448973	0.429806843745398	0.39419491661902	ITPR3	1
hsa04371	hsa04371	Apelin signaling pathway	45684	140/8875	0.349455599954797	0.429806843745398	0.39419491661902	ITPR3	1
hsa05418	hsa05418	Fluid shear stress and atherosclerosis	45684	141/8875	0.35146644126003	0.429806843745398	0.39419491661902	ASS1	1
hsa04380	hsa04380	Osteoclast differentiation	45684	143/8875	0.355470182955198	0.429806843745398	0.39419491661902	ITPR3	1
hsa04936	hsa04936	Alcoholic liver disease	45684	144/8875	0.35746311757043	0.429806843745398	0.39419491661902	FASN	1
hsa05017	hsa05017	Spinocerebellar ataxia	45684	144/8875	0.35746311757043	0.429806843745398	0.39419491661902	ITPR3	1
hsa04723	hsa04723	Retrograde endocannabinoid signaling	45684	149/8875	0.36733910860577	0.434455863532336	0.398458738831115	ITPR3	1
hsa04921	hsa04921	Oxytocin signaling pathway	45684	155/8875	0.378997420782343	0.434455863532336	0.398458738831115	ITPR3	1
hsa04934	hsa04934	Cushing syndrome	45684	155/8875	0.378997420782343	0.434455863532336	0.398458738831115	ITPR3	1
hsa04218	hsa04218	Cellular senescence	45684	157/8875	0.38283734509285	0.434455863532336	0.398458738831115	ITPR3	1
hsa04932	hsa04932	Non-alcoholic fatty liver disease	45684	157/8875	0.38283734509285	0.434455863532336	0.398458738831115	COX7B	1
hsa04022	hsa04022	cGMP-PKG signaling pathway	45684	166/8875	0.399835876389421	0.448704705725906	0.411526983886188	ITPR3	1
hsa05225	hsa05225	Hepatocellular carcinoma	45684	170/8875	0.407245221361544	0.451997443489186	0.414546899708685	SMARCD3	1
hsa05022	hsa05022	Pathways of neurodegeneration - multiple diseases	45715	483/8875	0.436531789548479	0.479210505989631	0.439505206118682	COX7B/ITPR3	2
hsa04621	hsa04621	NOD-like receptor signaling pathway	45684	189/8875	0.441253238188472	0.479210505989631	0.439505206118682	ITPR3	1
hsa05167	hsa05167	Kaposi sarcoma-associated herpesvirus infection	45684	196/8875	0.453302427007201	0.487058990720503	0.446703399514375	ITPR3	1
hsa05205	hsa05205	Proteoglycans in cancer	45684	204/8875	0.466766592905461	0.492824228915056	0.451990955127931	ITPR3	1
hsa05415	hsa05415	Diabetic cardiomyopathy	45684	205/8875	0.468426989859855	0.492824228915056	0.451990955127931	COX7B	1
hsa05170	hsa05170	Human immunodeficiency virus 1 infection	45684	213/8875	0.481532112763533	0.501389107104297	0.459846184733488	ITPR3	1
hsa05163	hsa05163	Human cytomegalovirus infection	45684	226/8875	0.502166938649076	0.513897230891719	0.471317939744359	ITPR3	1
hsa05208	hsa05208	Chemical carcinogenesis - reactive oxygen species	45684	227/8875	0.503721048101784	0.513897230891719	0.471317939744359	COX7B	1
hsa04020	hsa04020	Calcium signaling pathway	45684	254/8875	0.543959335622762	0.549398928978989	0.503878121418979	ITPR3	1
hsa05016	hsa05016	Huntington disease	45684	311/8875	0.618847296534874	0.618847296534874	0.56757229906273	COX7B	1
