# Supplementary material for: Decoding immune-metabolic crosstalk in ARDS: a transcriptomic exploration of biomarkers, cellular dynamics, and therapeutic pathways
Source: Front Immunol. 2025 Oct 27;16:1615748. doi: 10.3389/fimmu.2025.1615748 (PMC12597791; doi:10.3389/fimmu.2025.1615748)
Supplement: Supplementary Table 9 — Gene set enrichment analysis (GSEA) results for RPL14. [file Table9.xlsx]

## Sheet: 01.RPL14_gsea_res
	ID	Description	setSize	enrichmentScore	NES	pvalue	p.adjust	qvalue	rank	leading_edge	core_enrichment
KEGG_RIBOSOME	KEGG_RIBOSOME	KEGG_RIBOSOME	86	0.758567387209063	3.31744183114877	5.54413729556234e-31	1.02012126238347e-28	5.95265267523536e-29	2736	tags=80%, list=16%, signal=67%	RPL7A/RPL23/RPL37A/RPL5/RPL23A/RPS18/RPL7/RPS28/RPLP1/RPL13/RPS3A/RPS7/RPL35/RPL24/RPL21/RPS27A/RPL32/RPS8/RPL39/RPL17/RPS4X/RPS6/RPS13/RPL6/MRPL13/RPS24/RPS5/RPL31/RPS17/RPL18/RSL24D1/RPL4/RPL22/RPL9/RPS15A/RPL34/RPLP0/RPS27/RPL27/RPS20/RPL19/RPL26/RPL11/RPL28/RPL38/RPL36/RPSA/RPL10A/RPS21/RPL35A/RPS27L/RPL13A/RPS16/RPL8/RPS26/RPS2/RPL12/RPL27A/RPS10/RPL36A/RPL18A/RPS3/RPS19/RPL3/RPS29/RPS25/RPL…
KEGG_OLFACTORY_TRANSDUCTION	KEGG_OLFACTORY_TRANSDUCTION	KEGG_OLFACTORY_TRANSDUCTION	381	-0.422094	-2.96791	2.27929384155835e-30	2.09695033423368e-28	1.22362090441554e-28	7155	tags=62%, list=43%, signal=36%	OR1L3/OR51B6/OR2T10/OR52N4/OR8B12/CALM3/OR1L4/OR2Y1/OR52E6/OR10H2/OR4A47/OR9G4/OR51A4/OR6S1/OR5L2/OR52K2/OR8J3/OR2G3/OR13H1/OR1K1/OR4K5/OR52H1/OR8H2/OR10V1/OR4N4/OR10G2/OR8B4/OR11H4/OR1E2/OR1M1/OR5H6/OR4K1/OR1B1/OR2W1/OR7C2/OR11L1/OR10A5/OR6C70/OR4K13/OR52L1/CNGA3/OR4N5/CALML3/OR10A3/OR14A16/OR2M4/OR13C2/OR6C3/OR52B2/OR10K2/OR5B3/OR56A1/OR2C1/OR6N1/OR13C9/OR4C3/OR10G8/OR2A42/OR2AT4/OR2A4/OR3A2/OR…
KEGG_SPLICEOSOME	KEGG_SPLICEOSOME	KEGG_SPLICEOSOME	110	0.60579929577328	2.76505502496645	1.77594832856673e-17	1.0892483081876e-15	6.35602559697568e-16	3500	tags=62%, list=21%, signal=49%	U2AF2/CDC5L/THOC1/LSM5/DHX15/SNRPA/SMNDC1/RBMX/MAGOH/PRPF19/TCERG1/LSM4/PPIH/PRPF18/LSM6/WBP11/SF3A3/PPIL1/PRPF31/SNRPD2/SNRPG/LSM2/SF3A2/PRPF8/HSPA8/CTNNBL1/SNRPF/PPIE/SNRPA1/DDX46/SNRNP40/CHERP/NCBP2/SNRPB2/SNRNP70/PHF5A/PRPF4/EIF4A3/EFTUD2/LSM3/RBM25/THOC3/BCAS2/SF3B4/HNRNPM/CRNKL1/PRPF3/PLRG1/SNRPE/SNRPB/U2AF1/LSM7/HNRNPC/TXNL4A/PQBP1/SNRPC/HNRNPA1/SF3B3/SNRPD1/LSM8/SNRNP27/XAB2/SNRNP200/CWC1…
KEGG_NEUROACTIVE_LIGAND_RECEPTOR_INTERACTION	KEGG_NEUROACTIVE_LIGAND_RECEPTOR_INTERACTION	KEGG_NEUROACTIVE_LIGAND_RECEPTOR_INTERACTION	269	-0.372498	-2.51052	3.61696625546893e-16	1.66380447751571e-14	9.7086988962587e-15	7441	tags=67%, list=45%, signal=38%	NMUR1/GH2/AVPR1B/HTR2A/GRM6/GRIN2B/P2RY10/CHRNB4/GABRR2/MAS1/GH1/CHRNE/GABRG3/F2R/F2/NMBR/TAAR9/CHRNG/GRPR/GABRA4/GRM5/GLP1R/MTNR1A/S1PR1/PRLHR/HCRTR2/GRM4/CHRNA4/TACR1/HRH4/PRLR/RXFP2/MC3R/TSHR/NPY5R/CHRM1/GABRG2/NMUR2/CHRNB3/ADRA2C/FSHR/DRD2/GRIN3B/GRIK3/CALCRL/GABRA1/P2RX4/GRIK5/HTR4/GRIK4/CHRNB1/P2RY14/TAAR1/OPRK1/BDKRB1/HTR1E/PRSS1/MC5R/AVPR1A/CRHR2/CYSLTR1/TSHB/HRH3/MC4R/GPR156/PTGIR/GLP2R/…
KEGG_PARKINSONS_DISEASE	KEGG_PARKINSONS_DISEASE	KEGG_PARKINSONS_DISEASE	97	0.569324940864128	2.55711011181936	1.36687697187586e-12	5.03010725650315e-11	2.93518844487026e-11	3091	tags=53%, list=19%, signal=43%	UQCRHL/UQCRC2/NDUFB9/NDUFAB1/NDUFA4/NDUFB10/VDAC1/NDUFS2/NDUFC1/NDUFS4/COX7B/SDHA/SLC25A4/SLC25A6/NDUFA10/NDUFA6/COX7C/VDAC3/COX5A/CYCS/NDUFS5/NDUFB5/UQCRQ/NDUFS3/NDUFB2/COX6C/COX6A1/UBE2G2/NDUFV1/NDUFS8/SLC25A5/UQCRH/SDHD/NDUFB8/NDUFA9/NDUFS7/COX4I1/UQCRB/NDUFB3/COX7A2/NDUFB7/CYC1/NDUFA1/UQCRFS1/NDUFC2/COX7A2L/PARK7/NDUFV2/NDUFA7/GPR37/NDUFA8
KEGG_CHEMOKINE_SIGNALING_PATHWAY	KEGG_CHEMOKINE_SIGNALING_PATHWAY	KEGG_CHEMOKINE_SIGNALING_PATHWAY	182	-0.38311	-2.43425	7.31630043252677e-12	2.24366546597488e-10	1.30923270897847e-10	4836	tags=53%, list=29%, signal=38%	CCL14/ADCY7/PLCB1/CCL28/CCR3/KRAS/CCL22/GRK5/GNG7/GNG13/GNB1/NFKB1/PF4/SHC2/ADCY5/PPBP/ADCY2/GNG5/IKBKB/CCR2/GNG2/CCL5/CXCR6/STAT5B/CSK/CCL7/PRKCB/CXCL14/MAPK3/VAV3/GNGT2/PAK1/STAT1/AKT1/LYN/ADCY1/GRK7/CCL1/PF4V1/PLCB4/CCL18/TIAM2/AKT3/CCL11/GSK3B/RAF1/CHUK/GNB2/VAV1/CCL15/PREX1/CCL24/ADCY8/CCR1/PRKX/CXCL16/CCL3L3/PLCB2/PRKCZ/GNG10/GNAI2/TIAM1/ADCY4/PRKCD/RASGRP2/CCL23/CRK/PIK3R5/DOCK2/RAP1A/STAT…
KEGG_TOLL_LIKE_RECEPTOR_SIGNALING_PATHWAY	KEGG_TOLL_LIKE_RECEPTOR_SIGNALING_PATHWAY	KEGG_TOLL_LIKE_RECEPTOR_SIGNALING_PATHWAY	99	-0.471559	-2.66263	3.90666313816316e-11	1.00248560610206e-09	5.84974438343307e-10	3425	tags=49%, list=21%, signal=40%	CCL5/FOS/IFNA2/TNF/MAP2K2/MAPK3/TOLLIP/STAT1/IRAK4/AKT1/IFNA13/IFNA4/CD80/IKBKE/IFNA14/CASP8/AKT3/CHUK/IFNAR1/MAP2K6/CD14/IFNA21/TLR9/CTSK/IFNAR2/MAP2K3/MYD88/IRF7/PIK3R5/MAPK13/IKBKG/TLR2/TRAF6/CCL3/IL1B/TLR5/NFKBIA/IFNA7/SPP1/TLR4/MAPK1/TLR8/RELA/PIK3CD/MAPK14/RIPK1/IRF5/TLR6/TIRAP
KEGG_HUNTINGTONS_DISEASE	KEGG_HUNTINGTONS_DISEASE	KEGG_HUNTINGTONS_DISEASE	158	0.476173017175161	2.27118145237509	4.35863307000896e-11	1.00248560610206e-09	5.84974438343307e-10	3226	tags=45%, list=19%, signal=37%	UQCRHL/UQCRC2/NDUFB9/NDUFAB1/NDUFA4/NDUFB10/CLTC/VDAC1/NDUFS2/NDUFC1/NDUFS4/COX7B/HDAC2/POLR2J2/SDHA/SLC25A4/SLC25A6/CLTA/TFAM/NDUFA10/NDUFA6/COX7C/POLR2L/VDAC3/COX5A/CYCS/NDUFS5/POLR2H/NDUFB5/UQCRQ/NDUFS3/NDUFB2/COX6C/POLR2J3/COX6A1/NDUFV1/NDUFS8/POLR2D/SLC25A5/UQCRH/POLR2G/SDHD/ITPR1/NRF1/SOD1/NDUFB8/NDUFA9/CREB3L4/NDUFS7/COX4I1/POLR2K/DCTN4/UQCRB/NDUFB3/COX7A2/NDUFB7/CYC1/NDUFA1/POLR2I/UQCRFS1…
KEGG_RNA_DEGRADATION	KEGG_RNA_DEGRADATION	KEGG_RNA_DEGRADATION	54	0.633051481013366	2.53794589061172	3.41138182854283e-10	6.97438062724312e-09	4.06971867264759e-09	3165	tags=61%, list=19%, signal=50%	EXOSC9/ENO3/LSM5/EXOSC5/EXOSC7/WDR61/LSM4/EXOSC1/PARN/LSM6/EXOSC10/EXOSC8/EXOSC3/LSM2/HSPA9/PAPOLA/HSPD1/EXOSC2/EXOSC6/ZCCHC7/ENO2/CNOT1/MPHOSPH6/LSM3/EDC3/CNOT6/LSM7/TTC37/DDX6/DCPS/LSM8/LSM1/CNOT10
KEGG_CELL_CYCLE	KEGG_CELL_CYCLE	KEGG_CELL_CYCLE	116	0.503517788471362	2.32580869646415	4.23801168587611e-10	7.79794150201204e-09	4.55028623115119e-09	4551	tags=60%, list=27%, signal=44%	PCNA/CCNH/YWHAG/CDK4/YWHAQ/ANAPC5/HDAC2/CDK6/CDC23/YWHAE/ANAPC10/TGFB3/CHEK1/BUB3/ABL1/CDC25B/CDK2/MYC/MCM6/CDC16/MCM2/CDC7/RAD21/PRKDC/PLK1/SKP1/E2F1/STAG1/SKP2/CDC26/MCM7/CDKN2C/CHEK2/MCM3/TTK/SMC3/SMAD3/ANAPC13/ESPL1/MCM5/MAD2L2/SFN/MAD2L1/CCNB2/CDKN2A/ANAPC7/CUL1/BUB1/CCNE2/CCND1/MCM4/CDKN1C/CDC20/PKMYT1/CDC25C/CCNA2/E2F5/ANAPC2/ANAPC11/WEE1/CDK7/CDC6/TP53/CCNE1/YWHAB/SMAD4/ANAPC4/PTTG1/BUB1B…
KEGG_OXIDATIVE_PHOSPHORYLATION	KEGG_OXIDATIVE_PHOSPHORYLATION	KEGG_OXIDATIVE_PHOSPHORYLATION	99	0.507069312571086	2.28267837008105	6.50711977771149e-09	1.07661073161981e-07	6.28228230121399e-08	3242	tags=49%, list=19%, signal=40%	UQCRHL/UQCRC2/NDUFB9/NDUFAB1/NDUFA4/NDUFB10/NDUFS2/NDUFC1/NDUFS4/COX7B/COX10/SDHA/PPA1/NDUFA10/NDUFA6/COX7C/COX5A/NDUFS5/NDUFB5/UQCRQ/NDUFS3/NDUFB2/COX6C/COX6A1/NDUFV1/NDUFS8/UQCRH/SDHD/NDUFB8/NDUFA9/NDUFS7/COX4I1/UQCRB/ATP6V1G1/NDUFB3/COX7A2/NDUFB7/ATP6V1E2/CYC1/NDUFA1/COX11/UQCRFS1/NDUFC2/COX17/COX7A2L/NDUFV2/NDUFA7/NDUFA8/ATP6V0A2
KEGG_DNA_REPLICATION	KEGG_DNA_REPLICATION	KEGG_DNA_REPLICATION	36	0.671394611146686	2.51794023009215	7.02137433665093e-09	1.07661073161981e-07	6.28228230121399e-08	2974	tags=72%, list=18%, signal=59%	PCNA/RNASEH2B/SSBP1/RPA1/POLD2/POLE4/POLE3/RFC5/POLA1/RNASEH2A/MCM6/MCM2/RFC3/PRIM2/POLD1/FEN1/POLA2/MCM7/RPA3/RPA2/RFC2/MCM3/PRIM1/POLE/MCM5/RFC1
KEGG_NUCLEOTIDE_EXCISION_REPAIR	KEGG_NUCLEOTIDE_EXCISION_REPAIR	KEGG_NUCLEOTIDE_EXCISION_REPAIR	44	0.604439325923054	2.32769811113636	1.98393843083976e-07	2.80803593288089e-06	1.63855643680693e-06	4467	tags=75%, list=27%, signal=55%	PCNA/CCNH/MNAT1/DDB2/GTF2H3/GTF2H2/RPA1/POLD2/POLE4/POLE3/RFC5/GTF2H1/RFC3/POLD1/DDB1/GTF2H5/ERCC5/RPA3/RPA2/RFC2/RAD23B/ERCC3/POLE/RFC1/ERCC8/GTF2H4/CUL4A/CETN2/ERCC1/CDK7/RFC4/LIG1/POLE2
KEGG_CYTOKINE_CYTOKINE_RECEPTOR_INTERACTION	KEGG_CYTOKINE_CYTOKINE_RECEPTOR_INTERACTION	KEGG_CYTOKINE_CYTOKINE_RECEPTOR_INTERACTION	255	-0.279977	-1.8648	3.78238860680526e-07	4.9711393118012e-06	2.90077923228674e-06	6474	tags=53%, list=39%, signal=33%	IL1R1/TNFRSF13B/XCL1/TSLP/PRLR/IFNK/CXCL6/CCR8/CXCL11/CCL4/CXCL13/CXCL12/IL22RA2/CCL25/CCR4/CCL19/IFNG/CCL2/XCL2/IL5RA/CCR10/TNFRSF10A/EDA2R/CXCL1/TNFRSF17/INHBC/LIF/IL23R/TNFSF4/TNFSF10/IFNA6/CSF3/TNFRSF14/CX3CR1/CCR7/KITLG/IFNA8/IL5/CSF2/IFNA1/IL10RA/CCR9/IL7R/CCL14/CCL28/CCR3/LTB/TNFRSF11B/FLT4/ACVRL1/CCL22/NGFR/IL9R/CD40/IL12RB2/IFNA10/IFNW1/IL12A/IL15/IL4/PF4/PLEKHO2/PPBP/IL19/TGFBR2/CSF1R/G…
KEGG_RNA_POLYMERASE	KEGG_RNA_POLYMERASE	KEGG_RNA_POLYMERASE	28	0.658016164127374	2.29586604943565	9.94132759814372e-07	1.20600810118576e-05	7.03734704353244e-06	4649	tags=79%, list=28%, signal=57%	POLR1E/POLR3K/POLR3F/POLR2J2/POLR3A/POLR3C/POLR3B/POLR2L/POLR1C/POLR2H/POLR2J3/POLR2D/POLR2G/POLR2K/POLR2I/POLR3D/POLR2F/POLR2C/POLR3G/POLR2A/POLR3GL/POLR2J
KEGG_PROTEASOME	KEGG_PROTEASOME	KEGG_PROTEASOME	43	0.594013533980549	2.28346159874039	1.04870269668327e-06	1.20600810118576e-05	7.03734704353244e-06	4609	tags=70%, list=28%, signal=51%	PSMC5/PSMA3/PSMD14/PSMC2/PSMA2/PSMA4/PSMA5/POMP/PSMB1/PSME2/PSMB2/PSMC3/PSMA6/PSME3/PSMA1/PSMC6/PSMB6/PSMB7/PSMC1/PSMB4/PSMD1/PSMD6/PSMB5/PSMD7/PSMC4/PSMD2/PSMD3/PSMB3/PSMD11/PSMD8
KEGG_PYRIMIDINE_METABOLISM	KEGG_PYRIMIDINE_METABOLISM	KEGG_PYRIMIDINE_METABOLISM	93	0.46556025995177	2.07031785315093	1.80154381792016e-06	1.88958004868021e-05	1.10261536021385e-05	4786	tags=60%, list=29%, signal=43%	POLR1E/DCTD/POLR3K/POLR3F/NME1/UPRT/POLR2J2/POLD2/CTPS2/NME7/POLE4/POLE3/CMPK1/POLR3A/NT5C/POLA1/POLR3C/POLR3B/RRM1/POLR2L/POLR1C/POLR2H/POLR2J3/DUT/UCKL1/POLR2D/POLR2G/PRIM2/POLD1/NUDT2/POLR2K/UCK2/RRM2/AK3/POLA2/POLR2I/POLR3D/PRIM1/TK1/POLR2F/POLE/ITPA/TYMS/NT5E/DTYMK/POLR2C/POLR3G/TXNRD1/NME2/POLR2A/POLE2/POLR3GL/CAD/POLR2J/DHODH/TXNRD2
KEGG_NATURAL_KILLER_CELL_MEDIATED_CYTOTOXICITY	KEGG_NATURAL_KILLER_CELL_MEDIATED_CYTOTOXICITY	KEGG_NATURAL_KILLER_CELL_MEDIATED_CYTOTOXICITY	125	-0.336484	-2.02092	1.84850222153499e-06	1.88958004868021e-05	1.10261536021385e-05	3725	tags=41%, list=22%, signal=32%	SH3BP2/NCR2/KIR2DL3/IFNA2/TNFRSF10C/TNF/PRF1/PRKCB/MAP2K2/NCR1/KIR3DL1/MAPK3/VAV3/KIR3DL2/PAK1/PPP3CB/IFNA13/IFNA4/KLRC1/PLCG2/SH2D1B/IFNA14/ITGAL/RAF1/VAV1/PPP3CA/IFNAR1/SYK/IFNA21/NFATC1/IFNAR2/KIR2DL4/IFNGR1/PIK3R5/NFATC3/FCGR3B/LCP2/PTK2B/TNFRSF10B/PTPN6/IFNA7/FCER1G/GRB2/MAPK1/RAC2/SOS2/TYROBP/PPP3R1/PIK3CD/IFNGR2/ITGB2
KEGG_PURINE_METABOLISM	KEGG_PURINE_METABOLISM	KEGG_PURINE_METABOLISM	146	0.410339449326713	1.9457634233573	2.72201512690009e-06	2.63605675447166e-05	1.53820245398232e-05	2947	tags=38%, list=18%, signal=31%	POLR1E/PFAS/POLR3K/POLR3F/HPRT1/PRPS1/NME1/PAICS/PRPS2/APRT/ATIC/POLR2J2/POLD2/ADA/NME7/POLE4/POLE3/AK2/GART/POLR3A/NT5C/POLA1/ADK/POLR3C/POLR3B/IMPDH2/RRM1/POLR2L/POLR1C/POLR2H/POLR2J3/AK1/POLR2D/PPAT/POLR2G/PRIM2/POLD1/NUDT2/POLR2K/ADSL/RRM2/GMPS/PDE4D/POLA2/NUDT9/ADCY3/ADCY9/POLR2I/POLR3D/PRIM1/PDE2A/DGUOK/POLR2F/POLE/ITPA
KEGG_PROTEIN_EXPORT	KEGG_PROTEIN_EXPORT	KEGG_PROTEIN_EXPORT	22	0.697780899354859	2.29280739118985	3.10582115067558e-06	2.85735545862153e-05	1.66733556509952e-05	2326	tags=68%, list=14%, signal=59%	SEC61B/SEC11C/SRP72/SRP68/SEC61G/SRPRB/SRP19/SRP9/SPCS1/IMMP2L/OXA1L/SEC61A1/SPCS2/SPCS3/HSPA5
KEGG_JAK_STAT_SIGNALING_PATHWAY	KEGG_JAK_STAT_SIGNALING_PATHWAY	KEGG_JAK_STAT_SIGNALING_PATHWAY	151	-0.315887	-1.96081	3.71040953311076e-06	3.251025495678e-05	1.89705149061302e-05	5700	tags=52%, list=34%, signal=34%	IL13RA2/SOCS5/LIF/IL23R/IFNA6/JAK3/CSF3/JAK2/IFNA8/IL5/CSF2/IFNA1/IL10RA/JAK1/IL7R/IRF9/IL9R/IL12RB2/IFNA10/IFNW1/IL12A/IL15/IL4/SPRY1/STAT6/IL19/CREBBP/CBLC/STAT5A/CSH1/CISH/IL13RA1/IFNA2/STAT5B/IL7/STAT1/AKT1/IFNA13/IFNA4/CNTFR/IFNA14/IL2/AKT3/PIAS4/IFNAR1/IL2RA/IFNA21/IFNAR2/SPRY3/IFNGR1/IL10RB/EP300/PIAS1/PIK3R5/STAT3/SOCS1/TYK2/IL2RG/PIM1/IL9/CCND3/CBL/IL4R/PTPN6/IFNA7/GRB2/SOS2/BCL2L1/STAM2…
KEGG_PROPANOATE_METABOLISM	KEGG_PROPANOATE_METABOLISM	KEGG_PROPANOATE_METABOLISM	31	0.62128851931221	2.22500171215189	6.11921401819102e-06	5.11788808794158e-05	2.98641066916499e-05	2740	tags=58%, list=16%, signal=49%	LDHB/PCCA/SUCLG2/ACADM/SUCLA2/ECHS1/MCEE/ACAT1/ALDH9A1/ALDH1B1/HIBCH/ACAT2/PCCB/SUCLG1/ACACA/ALDH7A1/LDHA/HADHA
KEGG_VALINE_LEUCINE_AND_ISOLEUCINE_DEGRADATION	KEGG_VALINE_LEUCINE_AND_ISOLEUCINE_DEGRADATION	KEGG_VALINE_LEUCINE_AND_ISOLEUCINE_DEGRADATION	43	0.567716831446912	2.1823738171091	7.52342502042087e-06	6.0187400163367e-05	3.51207941456718e-05	2749	tags=56%, list=17%, signal=47%	PCCA/ACADM/HADH/ECHS1/MCEE/HSD17B10/DBT/DLD/HIBADH/ACAT1/MCCC1/HMGCS1/BCAT2/OXCT1/ALDH9A1/ALDH1B1/HIBCH/ACAT2/ACAA2/PCCB/IVD/ALDH7A1/HADHA/HMGCL
KEGG_AMINOACYL_TRNA_BIOSYNTHESIS	KEGG_AMINOACYL_TRNA_BIOSYNTHESIS	KEGG_AMINOACYL_TRNA_BIOSYNTHESIS	22	0.681846610956101	2.2404496177859	9.14567026295445e-06	7.00689476057274e-05	4.08869145067746e-05	3357	tags=73%, list=20%, signal=58%	FARS2/AARS2/YARS2/VARS2/SARS2/DARS2/FARSA/HARS2/RARS2/NARS2/IARS2/EARS2/PSTK/MTFMT/LARS2/WARS2
KEGG_MAPK_SIGNALING_PATHWAY	KEGG_MAPK_SIGNALING_PATHWAY	KEGG_MAPK_SIGNALING_PATHWAY	260	-0.255004	-1.69152	9.52023744643035e-06	7.00689476057274e-05	4.08869145067746e-05	4121	tags=38%, list=25%, signal=29%	NFKB1/CACNA1G/MAPK8IP1/NFATC4/FGF12/CACNA1I/MAP4K1/DUSP10/TGFBR2/MAP3K5/DUSP2/IKBKB/NTF3/FGF17/FOS/TAOK1/GADD45G/MAPKAPK3/TNF/RPS6KA3/PLA2G5/PRKCB/MAP2K2/MAPK3/PLA2G12B/MAP3K2/RPS6KA2/PAK1/AKT1/PPP3CB/PLA2G2E/TGFB2/MOS/RAPGEF2/JUND/FGF21/PDGFRA/MAPK8IP2/PLA2G2A/HSPA1L/AKT3/GADD45A/MAP3K11/GADD45B/RAF1/PLA2G2F/CHUK/MAPK8IP3/STK4/MKNK2/PPM1A/PPP3CA/PRKX/MAP2K6/CD14/NTRK1/PTPN7/DUSP1/MAP2K3/FGF18/IL…
KEGG_PYRUVATE_METABOLISM	KEGG_PYRUVATE_METABOLISM	KEGG_PYRUVATE_METABOLISM	39	0.568833441539111	2.14804238836479	1.62380340282616e-05	0.000114915317738466	6.70558490235902e-05	2854	tags=54%, list=17%, signal=45%	LDHB/ACYP1/MDH1/GLO1/PDHB/DLD/ACAT1/AKR1B1/PCK2/ALDH9A1/ALDH1B1/ACAT2/GRHPR/ACACA/ME1/PDHA1/ALDH7A1/MDH2/LDHA/ME3/DLAT
KEGG_FC_GAMMA_R_MEDIATED_PHAGOCYTOSIS	KEGG_FC_GAMMA_R_MEDIATED_PHAGOCYTOSIS	KEGG_FC_GAMMA_R_MEDIATED_PHAGOCYTOSIS	92	-0.368875	-2.05759	1.721439542519e-05	0.000117312916971665	6.84549057843815e-05	3264	tags=45%, list=20%, signal=36%	WASF2/PRKCB/MAPK3/VAV3/PAK1/AKT1/PLCG2/LYN/PTPRC/FCGR1A/INPP5D/AKT3/RAF1/VAV1/ARPC2/SYK/PIKFYVE/ASAP1/GAB2/ARPC4/PIP5K1B/GSN/PRKCD/ARPC3/CRK/PIK3R5/DOCK2/MARCKS/AMPH/WASF3/LIMK2/MAPK1/ARPC1B/DNM2/RAC2/FCGR2A/CRKL/WAS/NCF1/PIK3CD/HCK
KEGG_LEISHMANIA_INFECTION	KEGG_LEISHMANIA_INFECTION	KEGG_LEISHMANIA_INFECTION	55	-0.443159	-2.22625	1.90050622448303e-05	0.000124890409037456	7.28765544726574e-05	4225	tags=62%, list=25%, signal=46%	IL12A/IL4/NFKB1/NCF2/FOS/TNF/NOS2/PRKCB/MAPK3/STAT1/IRAK4/TGFB2/FCGR1A/IFNGR1/MYD88/MAPK13/CYBA/TLR2/TRAF6/FCGR3B/IL1B/NFKBIA/PTPN6/ITGAM/TLR4/MAPK1/FCGR2A/NCF4/RELA/NCF1/MAPK14/IFNGR2/CR1/ITGB2
KEGG_HEMATOPOIETIC_CELL_LINEAGE	KEGG_HEMATOPOIETIC_CELL_LINEAGE	KEGG_HEMATOPOIETIC_CELL_LINEAGE	81	-0.377073	-2.05716	2.28600576927817e-05	0.000145043124671443	8.46361482636564e-05	5535	tags=52%, list=33%, signal=35%	MS4A1/CSF3/CD44/KITLG/IL5/CSF2/CD22/CD2/IL7R/IL9R/GYPA/CD7/CD36/IL4/CSF1R/CD1B/TNF/IL7/ITGB3/CD1D/CD1A/FCGR1A/KIT/CD37/CR2/CD38/IL2RA/CD14/CD33/ITGA2B/IL1R2/MME/GP9/IL1B/FLT3/GP5/IL4R/ITGAM/ANPEP/CR1/CSF3R/IL6R
KEGG_B_CELL_RECEPTOR_SIGNALING_PATHWAY	KEGG_B_CELL_RECEPTOR_SIGNALING_PATHWAY	KEGG_B_CELL_RECEPTOR_SIGNALING_PATHWAY	74	-0.39283	-2.09815	2.63514681805292e-05	0.000161622338173912	9.4310517698736e-05	4566	tags=54%, list=27%, signal=39%	BTK/FCGR2B/KRAS/NFKB1/NFATC4/CARD11/IKBKB/FOS/PRKCB/MAP2K2/MAPK3/VAV3/AKT1/PPP3CB/PLCG2/LYN/INPP5D/IFITM1/AKT3/GSK3B/RAF1/CHUK/VAV1/CR2/PPP3CA/SYK/NFATC1/PIK3R5/IKBKG/NFATC3/NFKBIA/PTPN6/GRB2/MAPK1/RAC2/SOS2/PPP3R1/RELA/PIK3CD/BCL10
KEGG_BASE_EXCISION_REPAIR	KEGG_BASE_EXCISION_REPAIR	KEGG_BASE_EXCISION_REPAIR	33	0.57082349193784	2.08390830184007	4.45120772992458e-05	0.000253371828818784	0.000147848549997231	2898	tags=58%, list=17%, signal=48%	PCNA/PARP1/PARP3/POLD2/POLE4/NTHL1/POLE3/SMUG1/UNG/APEX1/LIG3/HMGB1/POLD1/APEX2/FEN1/TDG/MUTYH/PARP2/POLE
KEGG_ONE_CARBON_POOL_BY_FOLATE	KEGG_ONE_CARBON_POOL_BY_FOLATE	KEGG_ONE_CARBON_POOL_BY_FOLATE	17	0.709117166181171	2.20587591314529	4.45698918009053e-05	0.000253371828818784	0.000147848549997231	3306	tags=71%, list=20%, signal=57%	ATIC/MTHFD1/SHMT2/GART/MTHFD2/SHMT1/MTR/DHFR/MTHFD2L/MTHFD1L/MTFMT/TYMS
KEGG_CITRATE_CYCLE_TCA_CYCLE	KEGG_CITRATE_CYCLE_TCA_CYCLE	KEGG_CITRATE_CYCLE_TCA_CYCLE	30	0.596845458301154	2.12166792089584	4.54416866903253e-05	0.000253371828818784	0.000147848549997231	3148	tags=57%, list=19%, signal=46%	FH/SUCLG2/SUCLA2/SDHA/MDH1/PDHB/DLD/PCK2/SDHD/SUCLG1/PDHA1/MDH2/ACO1/DLAT/ACLY/IDH3B/DLST
KEGG_REGULATION_OF_ACTIN_CYTOSKELETON	KEGG_REGULATION_OF_ACTIN_CYTOSKELETON	KEGG_REGULATION_OF_ACTIN_CYTOSKELETON	207	-0.262542	-1.68595	6.51614308258136e-05	0.000352638331527932	0.000205772939449938	3531	tags=34%, list=21%, signal=27%	IQGAP2/FGF17/ACTG1/CYFIP2/WASF2/INS/CSK/MAP2K2/ITGB3/TMSB4X/MAPK3/VAV3/PAK1/VCL/MOS/ARHGEF6/FGF21/MSN/PDGFRA/ITGAL/TIAM2/RAF1/VAV1/ITGB4/ARPC2/PIKFYVE/CD14/SSH1/ITGA2B/FGF18/TIAM1/FGF9/ITGA7/ARPC4/PIP5K1B/TMSB4Y/GSN/ARPC3/FGF7/ACTN1/FGD3/CRK/PIK3R5/SLC9A1/MYL9/CHRM4/BDKRB2/ITGA9/NCKAP1L/LIMK2/MYH9/SSH2/ARHGEF1/MYL12A/ACTB/PDGFC/ITGAM/MAPK1/ARPC1B/PIP4K2A/PPP1CA/RAC2/SOS2/CRKL/ITGAX/WAS/ITGA10/MYL…
KEGG_ALZHEIMERS_DISEASE	KEGG_ALZHEIMERS_DISEASE	KEGG_ALZHEIMERS_DISEASE	142	0.386449613159896	1.82657392855727	8.49065313002885e-05	0.000446365764550088	0.000260465148650509	4136	tags=42%, list=25%, signal=32%	UQCRHL/UQCRC2/NDUFB9/NDUFAB1/NDUFA4/NDUFB10/NDUFS2/NDUFC1/NDUFS4/COX7B/ITPR3/SDHA/NAE1/HSD17B10/NDUFA10/NDUFA6/COX7C/COX5A/CYCS/NDUFS5/NDUFB5/UQCRQ/NDUFS3/NDUFB2/COX6C/COX6A1/EIF2AK3/NDUFV1/NDUFS8/UQCRH/SDHD/ITPR1/NDUFB8/NDUFA9/NDUFS7/COX4I1/IDE/UQCRB/NDUFB3/COX7A2/NDUFB7/CYC1/NDUFA1/UQCRFS1/NDUFC2/COX7A2L/NDUFV2/NDUFA7/BACE2/NDUFA8/CDK5/ATP2A2/CASP9/COX8A/GAPDH/PPP3CC/PSEN2/SDHB/COX5B/NDUFB4
KEGG_N_GLYCAN_BIOSYNTHESIS	KEGG_N_GLYCAN_BIOSYNTHESIS	KEGG_N_GLYCAN_BIOSYNTHESIS	46	0.509775094027391	1.98728913928201	0.000103376921626582	0.000528370932758085	0.000308317134675771	4039	tags=57%, list=24%, signal=43%	ALG5/RPN2/ALG8/DOLPP1/STT3A/ALG9/ALG1/MGAT2/GANAB/FUT8/MAN1B1/DPAGT1/ALG3/ALG6/MOGS/MAN2A1/ALG10B/B4GALT2/ALG13/STT3B/DPM3/MAN1A2/ALG10/DAD1/TUSC3/ALG14
KEGG_MISMATCH_REPAIR	KEGG_MISMATCH_REPAIR	KEGG_MISMATCH_REPAIR	23	0.62244826258917	2.06349707660351	0.00012572939564526	0.000625248886452103	0.000364847748387383	4606	tags=78%, list=28%, signal=57%	PCNA/MSH6/SSBP1/RPA1/POLD2/RFC5/RFC3/POLD1/RPA3/RPA2/RFC2/PMS2/RFC1/MSH2/EXO1/RFC4/LIG1/MLH1
KEGG_NOD_LIKE_RECEPTOR_SIGNALING_PATHWAY	KEGG_NOD_LIKE_RECEPTOR_SIGNALING_PATHWAY	KEGG_NOD_LIKE_RECEPTOR_SIGNALING_PATHWAY	57	-0.404006	-2.02657	0.0001523358988419	0.000737626457550253	0.000430422761270743	3758	tags=53%, list=23%, signal=41%	CARD6/IKBKB/TNFAIP3/CARD8/CCL5/RIPK2/TNF/CCL7/MAPK3/CASP8/CASP5/CCL11/CHUK/MEFV/PYDC1/NOD2/MAPK13/IKBKG/NLRP1/TRAF6/IL1B/PSTPIP1/NFKBIA/NLRC4/MAPK1/NAIP/PYCARD/RELA/MAPK14/NLRP3
KEGG_CALCIUM_SIGNALING_PATHWAY	KEGG_CALCIUM_SIGNALING_PATHWAY	KEGG_CALCIUM_SIGNALING_PATHWAY	176	-0.266629	-1.69727	0.000161953023597661	0.000764086060050505	0.000445862575086679	4942	tags=43%, list=30%, signal=30%	PLN/CAMK4/ADRB1/CACNA1H/ADCY7/PLCB1/RYR1/AGTR1/CHRM2/ITPKB/HTR5A/NOS1/CACNA1S/SLC8A3/CAMK2B/GRIN2A/P2RX3/CACNA1G/CACNA1I/ADCY2/GNAL/CALM1/PHKA2/CCKAR/TRHR/NOS2/P2RX2/PRKCB/SLC8A2/GRIN1/PPP3CB/PDE1C/PLCG2/GNA14/ADCY1/P2RX7/CAMK2G/ADRB3/TACR3/HRH2/PDGFRA/DRD5/PLCB4/TACR2/EDNRB/GNAQ/CD38/PPP3CA/ADCY8/PRKX/CAMK2D/PLCB2/ADRB2/ADCY4/GNA15/CALML5/CACNA1C/BDKRB2/PTAFR/NTSR1/ATP2A3/PTK2B/SLC8A1/GNAS/ATP2B…
KEGG_TYPE_II_DIABETES_MELLITUS	KEGG_TYPE_II_DIABETES_MELLITUS	KEGG_TYPE_II_DIABETES_MELLITUS	45	-0.430929	-2.01305	0.000213236778433917	0.000980889180796016	0.000572372405269987	1608	tags=29%, list=10%, signal=26%	PRKCZ/PRKCD/PIK3R5/SOCS1/CACNA1C/HK1/CACNA1D/CACNA1B/MAPK1/CACNA1E/PIK3CD/HK3/SOCS3
KEGG_UBIQUITIN_MEDIATED_PROTEOLYSIS	KEGG_UBIQUITIN_MEDIATED_PROTEOLYSIS	KEGG_UBIQUITIN_MEDIATED_PROTEOLYSIS	128	0.377648139650465	1.76402414121511	0.000257095314940821	0.00115379360851491	0.000673266293298172	4784	tags=48%, list=29%, signal=34%	UBA6/UBE2E1/DDB2/HUWE1/ANAPC5/UBE2N/PRPF19/CDC23/CUL5/SAE1/UBA2/TRIM32/UBE2D4/ANAPC10/UBE2D2/UBE2G2/UBE3C/UBE3A/UBE2Q2/CDC16/PIAS3/SKP1/SKP2/ITCH/DDB1/CDC26/HERC2/UBE4A/RNF7/CUL2/ANAPC13/KLHL9/WWP1/SYVN1/MID1/ERCC8/FBXW11/ANAPC7/CUL4A/CUL1/UBE2Z/FANCL/UBE2I/NEDD4L/UBE2C/CDC20/UBE2E2/UBA1/ANAPC2/ANAPC11/NEDD4/UBE2R2/HERC4/SIAH1/BIRC3/ANAPC4/FBXO2/KLHL13/CUL7/UBE3B/UBE2M
KEGG_BUTANOATE_METABOLISM	KEGG_BUTANOATE_METABOLISM	KEGG_BUTANOATE_METABOLISM	34	0.540434455475872	1.98780394670295	0.00026816255624757	0.00117480738927507	0.000685528339279501	3276	tags=47%, list=20%, signal=38%	HADH/ECHS1/AACS/PDHB/ACAT1/HMGCS1/OXCT1/ALDH9A1/ALDH1B1/ACAT2/PDHA1/ALDH7A1/L2HGDH/HADHA/HMGCL/ALDH3A2
KEGG_FC_EPSILON_RI_SIGNALING_PATHWAY	KEGG_FC_EPSILON_RI_SIGNALING_PATHWAY	KEGG_FC_EPSILON_RI_SIGNALING_PATHWAY	78	-0.337388	-1.81557	0.000338794761776833	0.00144972642248692	0.000845950200764676	3296	tags=42%, list=20%, signal=34%	TNF/PLA2G5/PRKCB/MAP2K2/MAPK3/VAV3/PLA2G12B/AKT1/PLA2G2E/PLCG2/LYN/INPP5D/PLA2G2A/AKT3/RAF1/PLA2G2F/VAV1/MS4A2/MAP2K6/SYK/MAP2K3/GAB2/PRKCD/PIK3R5/MAPK13/LCP2/FCER1G/GRB2/MAPK1/RAC2/SOS2/PIK3CD/MAPK14
KEGG_APOPTOSIS	KEGG_APOPTOSIS	KEGG_APOPTOSIS	86	-0.32874	-1.807	0.000479567471441523	0.00200546397148273	0.00117023641356544	3347	tags=36%, list=20%, signal=29%	TNFRSF10C/TNF/ENDOD1/PRKAR1A/IRAK4/AKT1/PPP3CB/TRADD/CAPN1/CASP8/PRKAR2A/AKT3/CHUK/CFLAR/PPP3CA/PRKX/NTRK1/MYD88/PIK3R5/IKBKG/IL1B/TNFRSF1A/TNFRSF10B/NFKBIA/IRAK3/BCL2L1/PPP3R1/RELA/PIK3CD/RIPK1/CSF2RB
KEGG_RIG_I_LIKE_RECEPTOR_SIGNALING_PATHWAY	KEGG_RIG_I_LIKE_RECEPTOR_SIGNALING_PATHWAY	KEGG_RIG_I_LIKE_RECEPTOR_SIGNALING_PATHWAY	66	-0.354516	-1.8235	0.000551388886539686	0.00225456789162894	0.00131559453630521	4249	tags=47%, list=26%, signal=35%	IFNA10/IFNW1/IL12A/NFKB1/IKBKB/IFNA2/TNF/NLRX1/IFNA13/IFNA4/DDX3Y/TRADD/IKBKE/IFNA14/CASP8/CHUK/TANK/IFNA21/CYLD/IRF7/MAPK13/IKBKG/TRAF6/TBKBP1/TRIM25/DDX58/NFKBIA/IFNA7/RELA/MAPK14/RIPK1
KEGG_ENDOCYTOSIS	KEGG_ENDOCYTOSIS	KEGG_ENDOCYTOSIS	168	-0.253501	-1.61426	0.000604783664750348	0.00241913465900139	0.00141162319918846	2578	tags=30%, list=15%, signal=25%	GRK7/RAB5C/ADRB3/PDGFRA/SH3KBP1/HSPA1L/KIT/ACAP2/RAB11FIP1/ACAP1/PSD/PIKFYVE/CHMP2A/IL2RA/EPN2/ARAP2/NTRK1/ADRB2/PRKCZ/ASAP1/VPS28/EHD1/PIP5K1B/SMAP2/TSG101/CHMP4B/ARRB2/CLTCL1/IL2RG/IQSEC1/RET/ARAP1/TRAF6/GRK6/CXCR4/CXCR1/HSPA6/CBL/SH3GLB1/PSD4/DNM2/RAB31/ARFGAP3/ARRB1/GIT2/STAM2/RAB5B/ARAP3/VPS37B/RUFY1
KEGG_CYSTEINE_AND_METHIONINE_METABOLISM	KEGG_CYSTEINE_AND_METHIONINE_METABOLISM	KEGG_CYSTEINE_AND_METHIONINE_METABOLISM	34	0.515606609261871	1.89648	0.000826226178020687	0.00323458759054907	0.00188745957800918	2574	tags=47%, list=15%, signal=40%	LDHB/ADI1/DNMT1/ENOPH1/GOT1/MAT2A/AMD1/GOT2/AHCY/MTR/AHCYL2/SMS/CBS/APIP/SRM/LDHA
KEGG_BASAL_TRANSCRIPTION_FACTORS	KEGG_BASAL_TRANSCRIPTION_FACTORS	KEGG_BASAL_TRANSCRIPTION_FACTORS	35	0.503052296836867	1.86607047279273	0.00107182214536579	0.00410865155723552	0.00239749690410768	3096	tags=40%, list=19%, signal=33%	GTF2H3/TAF9/GTF2H2/TAF5/TAF6L/GTF2E1/GTF2E2/GTF2H1/GTF2F1/GTF2F2/TAF4B/GTF2A2/GTF2I/GTF2H4
KEGG_STEROID_BIOSYNTHESIS	KEGG_STEROID_BIOSYNTHESIS	KEGG_STEROID_BIOSYNTHESIS	15	0.643613268811634	1.92894999042328	0.00135343697319781	0.00508229394017138	0.00296564062870412	3359	tags=60%, list=20%, signal=48%	CYP51A1/EBP/SOAT1/NSDHL/LSS/SQLE/DHCR24/FDFT1/DHCR7
KEGG_LYSOSOME	KEGG_LYSOSOME	KEGG_LYSOSOME	119	-0.280066	-1.64882	0.00143079687292064	0.00526533249234794	0.00307244802185063	3131	tags=35%, list=19%, signal=29%	CTSZ/GNS/GAA/GM2A/ACP5/AP3B2/ATP6V1H/AP3S1/PSAP/CTSA/MCOLN1/TPP1/CTSE/SGSH/NEU1/ATP6V0C/GNPTG/ATP6AP1/HYAL1/CTSB/CTSK/ATP6V0B/ARSA/GALC/TCIRG1/GBA/MANBA/CLTCL1/LAMP2/IDS/CTSD/SORT1/IGF2R/LAPTM5/ATP6V0D1/CTSC/MAN2B1/CTSG/SMPD1/GGA3/SLC11A1/ASAH1
KEGG_TERPENOID_BACKBONE_BIOSYNTHESIS	KEGG_TERPENOID_BACKBONE_BIOSYNTHESIS	KEGG_TERPENOID_BACKBONE_BIOSYNTHESIS	15	0.633037948103291	1.89725508019132	0.00176338246307166	0.00636200731774873	0.00371238413278244	2732	tags=60%, list=16%, signal=50%	PDSS2/GGPS1/FDPS/MVK/ACAT1/HMGCS1/ACAT2/IDI1/PMVK
KEGG_T_CELL_RECEPTOR_SIGNALING_PATHWAY	KEGG_T_CELL_RECEPTOR_SIGNALING_PATHWAY	KEGG_T_CELL_RECEPTOR_SIGNALING_PATHWAY	106	-0.280701	-1.60729	0.00269542284369151	0.00953765006229305	0.00556544797685292	4128	tags=38%, list=25%, signal=29%	IL4/NFKB1/NFATC4/CARD11/CBLC/IKBKB/FOS/TNF/MAP2K2/MAPK3/VAV3/PAK1/AKT1/PPP3CB/PTPRC/IL2/AKT3/GSK3B/RAF1/CHUK/VAV1/PPP3CA/NFATC1/PIK3R5/MAPK13/ICOS/IKBKG/NFATC3/LCP2/CBL/NFKBIA/PTPN6/GRB2/MAPK1/SOS2/PPP3R1/RELA/PIK3CD/MAPK14/BCL10
KEGG_GLYOXYLATE_AND_DICARBOXYLATE_METABOLISM	KEGG_GLYOXYLATE_AND_DICARBOXYLATE_METABOLISM	KEGG_GLYOXYLATE_AND_DICARBOXYLATE_METABOLISM	16	0.607376735737907	1.85622718173133	0.00286356977166562	0.00994144977332971	0.0058010748105242	2800	tags=56%, list=17%, signal=47%	MDH1/MTHFD1/HYI/MTHFD2/GRHPR/MTHFD2L/MTHFD1L/MDH2/ACO1
KEGG_LEUKOCYTE_TRANSENDOTHELIAL_MIGRATION	KEGG_LEUKOCYTE_TRANSENDOTHELIAL_MIGRATION	KEGG_LEUKOCYTE_TRANSENDOTHELIAL_MIGRATION	112	-0.278659	-1.62153	0.00294233180647241	0.0100101806676964	0.00584118093881597	3602	tags=35%, list=22%, signal=27%	NCF2/SIPA1/VASP/JAM3/ACTG1/PRKCB/CLDN10/VAV3/VCL/PLCG2/ARHGAP5/MSN/RASSF5/CLDN9/ITGAL/VAV1/CLDN5/GNAI2/ACTN1/PIK3R5/RAP1A/MAPK13/CYBA/MYL9/CXCR4/PTK2B/MYL12A/ACTB/ITGAM/PECAM1/RAC2/MMP9/NCF4/NCF1/PIK3CD/MAPK14/CTNNB1/CLDN18/ITGB2
KEGG_NEUROTROPHIN_SIGNALING_PATHWAY	KEGG_NEUROTROPHIN_SIGNALING_PATHWAY	KEGG_NEUROTROPHIN_SIGNALING_PATHWAY	125	-0.254747	-1.53001	0.00299217356914838	0.0100101806676964	0.00584118093881597	4533	tags=44%, list=27%, signal=32%	KRAS/NGFR/NGF/ZNF274/CAMK2B/NFKB1/SHC2/YWHAH/MAP3K5/CALM1/IKBKB/NTF3/FRS2/RIPK2/CSK/RPS6KA3/MAP2K2/MAPK3/RPS6KA2/IRAK4/AKT1/PLCG2/CAMK2G/RAPGEF1/AKT3/GSK3B/RAF1/SH2B3/CAMK2D/NTRK1/YWHAZ/PRKCD/CALML5/CRK/PIK3R5/RAP1A/MAPK13/MAP3K3/ARHGDIB/TRAF6/PSEN1/SORT1/MAPKAPK2/RPS6KA1/FOXO3/NFKBIA/IRAK3/GRB2/MAPK1/SH2B2/SOS2/CRKL/RELA/PIK3CD/MAPK14
KEGG_ACUTE_MYELOID_LEUKEMIA	KEGG_ACUTE_MYELOID_LEUKEMIA	KEGG_ACUTE_MYELOID_LEUKEMIA	56	-0.348353	-1.74419	0.00329050915984556	0.0108116729537783	0.00630887094556855	3716	tags=48%, list=22%, signal=38%	IKBKB/STAT5A/STAT5B/MAP2K2/MAPK3/AKT1/PML/KIT/AKT3/CCNA1/RAF1/CHUK/RARA/LEF1/SPI1/PIK3R5/STAT3/PIM1/IKBKG/FLT3/CEBPA/GRB2/MAPK1/SOS2/ZBTB16/RELA/PIK3CD
KEGG_AUTOIMMUNE_THYROID_DISEASE	KEGG_AUTOIMMUNE_THYROID_DISEASE	KEGG_AUTOIMMUNE_THYROID_DISEASE	32	-0.409062	-1.74322	0.00460667211635435	0.0146088342440881	0.00852460579460518	5912	tags=81%, list=36%, signal=52%	GZMB/CTLA4/CD40LG/IFNA16/IFNA5/TSHR/TG/CD28/IFNA6/TSHB/IFNA8/IL5/IFNA1/CD86/CD40/IFNA10/IL4/IFNA2/PRF1/IFNA13/IFNA4/CD80/IFNA14/IL2/IFNA21/IFNA7
KEGG_TASTE_TRANSDUCTION	KEGG_TASTE_TRANSDUCTION	KEGG_TASTE_TRANSDUCTION	49	-0.357321	-1.73155	0.00470904834680905	0.0146088342440881	0.00852460579460518	5644	tags=49%, list=34%, signal=32%	TAS2R43/TAS1R1/SCNN1B/GNB3/TAS1R3/GNG13/GNB1/TAS2R16/SCNN1G/TAS1R2/TAS2R14/TAS2R42/TAS2R60/GNAT3/TAS2R46/TAS2R8/ADCY8/PRKX/PLCB2/ADCY4/TAS2R9/TAS2R41/GNAS/CACNA1B
KEGG_ASTHMA	KEGG_ASTHMA	KEGG_ASTHMA	16	-0.546661	-1.91724	0.00476352992996812	0.0146088342440881	0.00852460579460518	5547	tags=69%, list=33%, signal=46%	FCER1A/IL5/CD40/IL4/TNF/CCL11/MS4A2/RNASE3/IL9/FCER1G/PRG2
KEGG_LYSINE_DEGRADATION	KEGG_LYSINE_DEGRADATION	KEGG_LYSINE_DEGRADATION	39	0.457133711618946	1.72623920817867	0.00476375029698525	0.0146088342440881	0.00852460579460518	4484	tags=56%, list=27%, signal=41%	EHMT2/HADH/ECHS1/AASDH/SUV39H1/ACAT1/AASDHPPT/ALDH9A1/ALDH1B1/ACAT2/SETDB2/ALDH7A1/HADHA/PLOD2/SETMAR/DLST/ALDH3A2/PLOD3/SETD7/PLOD1/GCDH/SETD1A
KEGG_SYSTEMIC_LUPUS_ERYTHEMATOSUS	KEGG_SYSTEMIC_LUPUS_ERYTHEMATOSUS	KEGG_SYSTEMIC_LUPUS_ERYTHEMATOSUS	42	-0.3745	-1.72642	0.00516099040361903	0.0155675776109164	0.00908405558531736	5073	tags=52%, list=30%, signal=37%	ACTN2/ACTN4/C6/CD86/FCGR2B/CD40/GRIN2A/C1R/TNF/CD80/FCGR1A/C1QB/C1QA/C2/ELANE/ACTN1/C1QC/FCGR3B/TRIM21/C8B/CTSG/FCGR2A
KEGG_OOCYTE_MEIOSIS	KEGG_OOCYTE_MEIOSIS	KEGG_OOCYTE_MEIOSIS	109	0.347473722703433	1.58457671167326	0.00572918696727973	0.0170027484190237	0.00992151223535709	4515	tags=45%, list=27%, signal=33%	YWHAG/PPP1CC/YWHAQ/ITPR3/ANAPC5/CDC23/YWHAE/ANAPC10/PPP2R1A/PPP2R5D/CDK2/CDC16/ITPR1/PLK1/SKP1/STAG3/CDC26/ADCY3/ADCY9/PPP2CA/MAPK12/FBXO5/SMC3/ANAPC13/AURKA/ESPL1/MAD2L2/FBXW11/MAD2L1/CCNB2/ANAPC7/CUL1/BUB1/CCNE2/CDC20/PKMYT1/CDC25C/ANAPC2/SLK/ANAPC11/PPP3CC/PPP2R5E/CCNE1/YWHAB/ANAPC4/PPP2CB/PTTG1/ADCY6/IGF1R
KEGG_GRAFT_VERSUS_HOST_DISEASE	KEGG_GRAFT_VERSUS_HOST_DISEASE	KEGG_GRAFT_VERSUS_HOST_DISEASE	19	-0.51133	-1.92262	0.00734733566816448	0.0214588851260677	0.0125217750735635	5996	tags=74%, list=36%, signal=47%	IFNG/KLRD1/CD28/CD86/KIR2DL1/KIR2DL3/TNF/PRF1/KIR3DL1/KIR3DL2/KLRC1/CD80/IL2/IL1B
KEGG_ADIPOCYTOKINE_SIGNALING_PATHWAY	KEGG_ADIPOCYTOKINE_SIGNALING_PATHWAY	KEGG_ADIPOCYTOKINE_SIGNALING_PATHWAY	66	-0.309224	-1.59054	0.00748918899073222	0.0215314183483551	0.0125640999515573	4129	tags=42%, list=25%, signal=32%	CD36/NFKB1/G6PC/IKBKB/PRKAB1/TNF/STK11/CPT1A/PRKAG2/PCK1/AKT1/TRADD/AGRP/CAMKK2/AKT3/CHUK/TNFRSF1B/G6PC2/PPARA/STAT3/ADIPOR1/IKBKG/RXRA/TNFRSF1A/NFKBIA/ACSL6/RELA/SOCS3
KEGG_INSULIN_SIGNALING_PATHWAY	KEGG_INSULIN_SIGNALING_PATHWAY	KEGG_INSULIN_SIGNALING_PATHWAY	136	-0.237736	-1.46038	0.0090262351975833	0.025551188867005	0.0149097326340647	4078	tags=38%, list=25%, signal=29%	SHC2/G6PC/GYS2/CALM1/CBLC/PTPN1/IKBKB/PRKAB1/PHKA2/LIPE/EXOC7/INS/PPP1R3A/MAP2K2/MAPK3/PRKAR1A/PYGL/PRKAG2/PCK1/AKT1/INPP5D/PRKAR2A/RAPGEF1/FBP1/AKT3/GSK3B/RAF1/INPP5K/MKNK2/G6PC2/PRKX/FLOT2/PRKCZ/CALML5/CRK/PIK3R5/SOCS1/MKNK1/FLOT1/CBL/PPP1R3D/HK1/GRB2/MAPK1/SH2B2/PPP1CA/SOS2/CRKL/PIK3CD/PPP1R3B/HK3/SOCS3
KEGG_DRUG_METABOLISM_CYTOCHROME_P450	KEGG_DRUG_METABOLISM_CYTOCHROME_P450	KEGG_DRUG_METABOLISM_CYTOCHROME_P450	70	-0.298405	-1.56415	0.00932104844824395	0.0259859532496498	0.0151634280976217	6655	tags=60%, list=40%, signal=36%	CYP2A13/UGT2A3/ALDH3B2/UGT1A3/UGT2B10/UGT2B4/CYP2C8/CYP3A4/CYP2C19/GSTM1/UGT2B28/CYP2A7/CYP2C18/UGT2A1/GSTM5/GSTA3/CYP3A5/GSTM4/UGT1A10/CYP3A7/ADH1A/ADH1B/UGT1A1/UGT1A7/UGT1A9/FMO2/ADH7/GSTK1/GSTA2/UGT2B17/FMO3/MAOA/UGT2B11/CYP1A2/FMO1/GSTM2/UGT1A4/UGT2B7/UGT1A5/ADH1C/UGT2B15/UGT1A6
KEGG_P53_SIGNALING_PATHWAY	KEGG_P53_SIGNALING_PATHWAY	KEGG_P53_SIGNALING_PATHWAY	64	0.37750243966814	1.5774971707813	0.0111797062077054	0.0307024767495194	0.0179156328858751	4091	tags=42%, list=25%, signal=32%	CDK4/DDB2/GTSE1/CCNG1/CDK6/EI24/PERP/CHEK1/CYCS/CDK2/RRM2/PPM1D/CHEK2/SFN/CCNB2/CDKN2A/CCNE2/SESN1/CCND1/STEAP3/IGFBP3/CASP9/SERPINB5/TP53I3/RPRM/TP53/CCNE1
KEGG_LONG_TERM_POTENTIATION	KEGG_LONG_TERM_POTENTIATION	KEGG_LONG_TERM_POTENTIATION	69	-0.291649	-1.52433	0.0117242501077012	0.0317244414678973	0.018511973854265	3210	tags=38%, list=19%, signal=31%	RPS6KA3/PRKCB/MAP2K2/GRIA2/MAPK3/RPS6KA2/GRIN1/PPP3CB/ADCY1/CAMK2G/PLCB4/RAF1/GNAQ/PPP3CA/ADCY8/PRKX/CAMK2D/PLCB2/CALML5/EP300/RAP1A/CACNA1C/RPS6KA1/MAPK1/PPP1CA/PPP3R1
KEGG_GLYCOLYSIS_GLUCONEOGENESIS	KEGG_GLYCOLYSIS_GLUCONEOGENESIS	KEGG_GLYCOLYSIS_GLUCONEOGENESIS	61	0.364891874288719	1.51724155470115	0.015290346964352	0.0407742585716053	0.0237927595783967	3276	tags=34%, list=20%, signal=28%	LDHB/PGAM4/ENO3/AKR1A1/PFKP/PDHB/DLD/PCK2/ENO2/ALDH9A1/ALDH1B1/ALDOC/PDHA1/ALDH7A1/LDHA/TPI1/DLAT/ALDH3A1/PFKM/GPI/ALDH3A2
KEGG_BETA_ALANINE_METABOLISM	KEGG_BETA_ALANINE_METABOLISM	KEGG_BETA_ALANINE_METABOLISM	22	0.495248800296988	1.62731612580495	0.0170531502041092	0.0448254233936586	0.0261567115912653	3276	tags=45%, list=20%, signal=37%	ACADM/ECHS1/ALDH9A1/ALDH1B1/HIBCH/SMS/SRM/ALDH7A1/HADHA/ALDH3A2
KEGG_FOCAL_ADHESION	KEGG_FOCAL_ADHESION	KEGG_FOCAL_ADHESION	194	-0.205793	-1.32592	0.0201879848477302	0.0523181579152445	0.0305289022159893	3454	tags=29%, list=21%, signal=24%	LAMA1/ACTG1/LAMA3/FLT1/PRKCB/ITGB3/MAPK3/VAV3/PAK1/AKT1/COL11A2/VCL/RELN/TNXB/ARHGAP5/COL3A1/VWF/PDGFRA/TNR/RAPGEF1/AKT3/GSK3B/RAF1/VAV1/ITGB4/PGF/ZYX/PARVG/THBS1/ITGA2B/ITGA7/TLN1/ACTN1/CRK/THBS4/PIK3R5/COL6A3/RAP1A/MYL9/ITGA9/CCND3/ILK/MYL12A/ACTB/PDGFC/GRB2/CAV1/SPP1/MAPK1/PPP1CA/RAC2/SOS2/CRKL/ITGA10/MYLK/PIK3CD/CTNNB1
KEGG_CELL_ADHESION_MOLECULES_CAMS	KEGG_CELL_ADHESION_MOLECULES_CAMS	KEGG_CELL_ADHESION_MOLECULES_CAMS	110	-0.244276	-1.41932	0.0205303860576935	0.0524665421474389	0.030615487980771	6241	tags=52%, list=38%, signal=33%	CDH2/ITGA6/CLDN19/NLGN1/CD8A/ITGA8/CD28/CD274/NRCAM/CDH4/OCLN/ICAM1/ITGB7/CD22/CD2/MADCAM1/CADM3/CLDN15/SELP/VCAM1/CD86/CLDN6/CLDN22/CD40/CLDN16/NLGN3/SDC3/NCAM2/MPZ/NCAM1/NRXN1/JAM3/SDC2/PDCD1LG2/CLDN10/NLGN4X/CDH1/PTPRC/CD58/CD80/CNTN2/MAG/CLDN9/ITGAL/CLDN5/NEO1/NRXN3/ICOS/NFASC/ITGA9/ICAM3/ITGAM/SELPLG/PECAM1/SELL/CLDN18/ITGB2
KEGG_GLYCOSYLPHOSPHATIDYLINOSITOL_GPI_ANCHOR_BIOSYNTHESIS	KEGG_GLYCOSYLPHOSPHATIDYLINOSITOL_GPI_ANCHOR_BIOSYNTHESIS	KEGG_GLYCOSYLPHOSPHATIDYLINOSITOL_GPI_ANCHOR_BIOSYNTHESIS	25	0.466787784303234	1.58257490527977	0.0209116975548631	0.0527089363026686	0.0307569307944634	5328	tags=56%, list=32%, signal=38%	PIGP/PIGU/PIGH/PIGK/PIGA/PIGT/PIGY/PIGF/PIGO/PIGL/PIGW/PIGQ/PIGX/PIGS
KEGG_ARGININE_AND_PROLINE_METABOLISM	KEGG_ARGININE_AND_PROLINE_METABOLISM	KEGG_ARGININE_AND_PROLINE_METABOLISM	51	0.38961706922728	1.55415	0.0247066611493478	0.061432779074054	0.0358475026633496	4495	tags=49%, list=27%, signal=36%	P4HA1/GLUD1/ACY1/GOT1/AGMAT/AMD1/GOT2/ALDH18A1/ALDH9A1/CPS1/ALDH1B1/SMS/CKB/PYCR1/SRM/ALDH7A1/ALDH3A2/MAOB/ODC1/GAMT/NAGS/CKMT1B/ARG2/CKMT1A/P4HA2
KEGG_CARDIAC_MUSCLE_CONTRACTION	KEGG_CARDIAC_MUSCLE_CONTRACTION	KEGG_CARDIAC_MUSCLE_CONTRACTION	71	0.341861236892531	1.45296530394087	0.0254488058118976	0.0624344035918555	0.0364319746359798	4228	tags=38%, list=25%, signal=28%	UQCRHL/UQCRC2/ATP1B3/COX7B/COX7C/COX5A/UQCRQ/COX6C/COX6A1/UQCRH/TPM2/COX4I1/UQCRB/COX7A2/CACNB3/SLC9A6/CYC1/UQCRFS1/COX7A2L/ATP1A1/CACNA2D3/CACNG3/ATP2A2/COX8A/COX5B/ATP1B1/TNNC1
KEGG_GNRH_SIGNALING_PATHWAY	KEGG_GNRH_SIGNALING_PATHWAY	KEGG_GNRH_SIGNALING_PATHWAY	100	-0.251101	-1.42057	0.0264732440486491	0.063925304727484	0.0373019512711864	3187	tags=34%, list=19%, signal=28%	PLA2G5/PRKCB/MAP2K2/MAPK3/PLA2G12B/MAP3K2/PLA2G2E/ADCY1/CAMK2G/PLCB4/PLA2G2A/GNRH1/RAF1/PLA2G2F/GNAQ/ADCY8/PRKX/MAP2K6/CAMK2D/PLCB2/MAP2K3/ADCY4/PRKCD/CALML5/MAPK13/CACNA1C/MAP3K3/PTK2B/GNAS/CACNA1D/GRB2/MAPK1/SOS2/MAPK14
KEGG_HOMOLOGOUS_RECOMBINATION	KEGG_HOMOLOGOUS_RECOMBINATION	KEGG_HOMOLOGOUS_RECOMBINATION	24	0.480591416383017	1.62249817755346	0.0267513503479145	0.063925304727484	0.0373019512711864	4598	tags=58%, list=28%, signal=42%	SSBP1/RPA1/POLD2/RAD51/POLD1/RPA3/RPA2/RAD54B/BLM/RAD54L/RAD51C/XRCC3/EME1/RAD50
KEGG_INTESTINAL_IMMUNE_NETWORK_FOR_IGA_PRODUCTION	KEGG_INTESTINAL_IMMUNE_NETWORK_FOR_IGA_PRODUCTION	KEGG_INTESTINAL_IMMUNE_NETWORK_FOR_IGA_PRODUCTION	34	-0.349425	-1.52979	0.0295684345980079	0.068578649206385	0.0400172895826732	6449	tags=62%, list=39%, signal=38%	TNFRSF13B/CXCL12/CCL25/AICDA/CCR10/TNFRSF17/CD28/IL5/ITGB7/MADCAM1/CCR9/CD86/CCL28/CD40/IL15/IL4/TNFSF13B/CD80/IL2/ICOS/CXCR4
KEGG_AMYOTROPHIC_LATERAL_SCLEROSIS_ALS	KEGG_AMYOTROPHIC_LATERAL_SCLEROSIS_ALS	KEGG_AMYOTROPHIC_LATERAL_SCLEROSIS_ALS	52	-0.294762	-1.44488	0.0298088880112805	0.068578649206385	0.0400172895826732	3296	tags=35%, list=20%, signal=28%	TNF/GRIA2/GRIN1/PPP3CB/TNFRSF1B/PPP3CA/NEFM/MAP2K6/CAT/MAP2K3/MAPK13/NEFL/TNFRSF1A/GPX1/BCL2L1/CCS/PPP3R1/MAPK14
KEGG_RETINOL_METABOLISM	KEGG_RETINOL_METABOLISM	KEGG_RETINOL_METABOLISM	63	-0.278206	-1.42229	0.0298168040027761	0.068578649206385	0.0400172895826732	6305	tags=62%, list=38%, signal=39%	UGT1A3/LRAT/RDH12/UGT2B10/UGT2B4/CYP2C8/CYP3A4/CYP2C19/UGT2B28/RPE65/CYP2A7/CYP2C18/CYP26A1/UGT2A1/CYP3A5/UGT1A10/ALDH1A1/CYP3A7/DGAT1/ADH1A/ADH1B/UGT1A1/UGT1A7/UGT1A9/ADH7/DGAT2/UGT2B17/RDH8/CYP4A22/UGT2B11/CYP1A2/UGT1A4/UGT2B7/UGT1A5/ADH1C/DHRS9/UGT2B15/UGT1A6/ALDH1A2
KEGG_EPITHELIAL_CELL_SIGNALING_IN_HELICOBACTER_PYLORI_INFECTION	KEGG_EPITHELIAL_CELL_SIGNALING_IN_HELICOBACTER_PYLORI_INFECTION	KEGG_EPITHELIAL_CELL_SIGNALING_IN_HELICOBACTER_PYLORI_INFECTION	66	-0.27863	-1.43317	0.0319945185206714	0.0726789062691796	0.0424098880975762	3716	tags=38%, list=22%, signal=30%	IKBKB/ATP6V0A1/JAM3/CCL5/CSK/PTPRZ1/PAK1/ATP6V1H/PLCG2/LYN/CHUK/ATP6V0C/ATP6AP1/ATP6V0B/TCIRG1/MAPK13/IKBKG/ATP6V1B2/ATP6V0E1/CXCR1/ATP6V1E1/ATP6V0D1/NFKBIA/RELA/MAPK14
KEGG_PEROXISOME	KEGG_PEROXISOME	KEGG_PEROXISOME	76	0.319122214219758	1.37480275122471	0.0456730769230769	0.102485928705441	0.0598030018761726	2749	tags=29%, list=17%, signal=24%	HACL1/DHRS4/PEX14/MVK/EPHX2/PRDX1/GNPAT/PEX10/SOD1/PEX7/MPV17/PEX5/DECR2/PEX11A/MPV17L/AGPS/SLC27A2/PXMP2/ABCD1/PEX6/PMVK/HMGCL
