# Supplementary material for: Decoding immune-metabolic crosstalk in ARDS: a transcriptomic exploration of biomarkers, cellular dynamics, and therapeutic pathways
Source: Front Immunol. 2025 Oct 27;16:1615748. doi: 10.3389/fimmu.2025.1615748 (PMC12597791; doi:10.3389/fimmu.2025.1615748)
Supplement: Supplementary Table 10 — Gene set enrichment analysis (GSEA) results for SMARCD3. [file Table10.xlsx]

## Sheet: 02.SMARCD3_gsea_res
	ID	Description	setSize	enrichmentScore	NES	pvalue	p.adjust	qvalue	rank	leading_edge	core_enrichment
KEGG_RIBOSOME	KEGG_RIBOSOME	KEGG_RIBOSOME	87	-0.684532	-3.21189	3.78006383132133e-21	6.95531744963125e-19	3.78006383132133e-19	3638	tags=79%, list=22%, signal=62%	RPL37A/RPL29/RPL18A/RPS19/FAU/UBA52/RPL23A/RPS20/RPL8/RPS26/RPL7/RPL26/RPL34/RPS10/RPL35/RPL14/RPL18/RPS28/RPL36A/RPS25/RPL36/RPS5/RPL30/RPL27A/RPL7A/RPL27/MRPL13/RPLP0/RPS12/RPS27/RPS27L/RSL24D1/RPS15A/RPS6/RPS15/RPL41/RPS24/RPL24/RPL39/RPS3/RPSA/RPL13/RPS18/RPL31/RPL21/RPL19/RPL9/RPL23/RPL13A/RPS4X/RPL4/RPL12/RPS27A/RPS8/RPL5/RPL35A/RPL11/RPL17/RPL6/RPS17/RPS3A/RPS2/RPS29/RPL10A/RPL32/RPL38/RPS…
KEGG_CHEMOKINE_SIGNALING_PATHWAY	KEGG_CHEMOKINE_SIGNALING_PATHWAY	KEGG_CHEMOKINE_SIGNALING_PATHWAY	182	0.536668280457752	2.44377069718685	6.41997775131004e-17	5.90637953120524e-15	3.20998887565502e-15	3502	tags=47%, list=21%, signal=38%	STAT3/CRK/ARRB2/RAC2/CXCL16/ADCY4/NFKBIA/PTK2B/GNAI2/PXN/GRK6/CXCR1/MAPK3/PRKCD/FGR/PREX1/GNB2/GRB2/VAV1/LYN/WAS/MAPK1/GNG5/STAT5B/PIK3CD/CSK/IKBKG/NFKB1/PIK3R5/PIK3CG/PLCB2/CXCL14/NCF1/PAK1/IKBKB/RAF1/GSK3B/SOS2/NFKBIB/TIAM2/ELMO1/RHOA/RASGRP2/DOCK2/CXCL1/ROCK2/GNG10/CCR6/HCK/CCR1/RELA/CDC42/PF4V1/PPBP/JAK2/AKT1/JAK3/KRAS/PRKCZ/GNG7/CXCR4/FOXO3/STAT2/CXCR3/CCR7/STAT1/VAV3/ADCY7/CCR2/GNB1/PRKCB/G…
KEGG_TOLL_LIKE_RECEPTOR_SIGNALING_PATHWAY	KEGG_TOLL_LIKE_RECEPTOR_SIGNALING_PATHWAY	KEGG_TOLL_LIKE_RECEPTOR_SIGNALING_PATHWAY	99	0.60730212305507	2.55367715440871	4.47749959698503e-14	2.74619975281749e-12	1.49249986566168e-12	2814	tags=48%, list=17%, signal=41%	TLR5/TOLLIP/MYD88/NFKBIA/IFNAR1/MAPK3/MAPK14/TLR8/TLR4/IL1B/MAPK1/IRAK4/TLR9/PIK3CD/CD14/IKBKG/NFKB1/PIK3R5/PIK3CG/IFNAR2/CTSK/TLR2/IKBKB/MAP2K2/LY96/TLR6/MAP2K6/MAPK13/IRF7/TLR1/MAP2K3/FADD/RELA/TNF/RIPK1/AKT1/TRAF6/IKBKE/CASP8/STAT1/CD40/MAP2K4/PIK3R1/FOS/TICAM2/IRF3/MAP3K8/CCL3
KEGG_B_CELL_RECEPTOR_SIGNALING_PATHWAY	KEGG_B_CELL_RECEPTOR_SIGNALING_PATHWAY	KEGG_B_CELL_RECEPTOR_SIGNALING_PATHWAY	74	0.64064572153311	2.59164624306134	7.69744700014735e-13	2.99000251387204e-11	1.62500136623481e-11	2984	tags=58%, list=18%, signal=48%	IFITM1/RAC2/NFKBIA/INPP5D/MAPK3/SYK/GRB2/VAV1/LYN/MAPK1/PTPN6/PIK3CD/IKBKG/PLCG2/NFKB1/NFAT5/PIK3R5/PIK3CG/PPP3CA/IKBKB/RAF1/MAP2K2/LILRB3/GSK3B/SOS2/NFKBIB/BTK/DAPP1/RELA/FCGR2B/AKT1/KRAS/CD72/PIK3AP1/CD79A/VAV3/PRKCB/NFATC1/PIK3R1/FOS/CD19/PPP3CB/CD79B
KEGG_T_CELL_RECEPTOR_SIGNALING_PATHWAY	KEGG_T_CELL_RECEPTOR_SIGNALING_PATHWAY	KEGG_T_CELL_RECEPTOR_SIGNALING_PATHWAY	106	0.580360731902567	2.48018127078369	8.12500683117403e-13	2.99000251387204e-11	1.62500136623481e-11	3674	tags=55%, list=22%, signal=43%	NFKBIA/MAPK3/MAPK14/GRB2/VAV1/MAPK1/PTPN6/PIK3CD/IKBKG/NFKB1/NFAT5/PIK3R5/PIK3CG/CBL/PPP3CA/PAK1/IKBKB/RAF1/MAP2K2/LCP2/GSK3B/SOS2/NFKBIB/RHOA/MAPK13/PAK2/PTPRC/RELA/CDC42/IL10/TNF/AKT1/KRAS/GRAP2/NCK2/VAV3/ZAP70/CD3E/NFATC1/PIK3R1/FOS/CTLA4/MAP3K8/PPP3CB/TEC/CD8A/CD3D/LAT/MAP2K7/ITK/PPP3R1/CD247/CD4/FYN/LCK/CBLB/RASGRP1/PIK3CB
KEGG_LYSOSOME	KEGG_LYSOSOME	KEGG_LYSOSOME	119	0.548593443486982	2.37702277616634	4.64434098711833e-12	1.42426456938295e-10	7.74056831186388e-11	4379	tags=62%, list=26%, signal=46%	LAPTM5/NEU1/TCIRG1/ATP6V0D1/GNS/SGSH/SORT1/ATP6V0B/CTSD/CTSA/GBA/ATP6AP1/SLC11A1/ARSA/ATP6V0A1/ATP6V1H/LAMP2/CD63/AP1G1/MANBA/CTSZ/IGF2R/GGA3/CTSK/ENTPD4/GAA/PSAP/IDS/TPP1/MAN2B1/ARSG/GALNS/CTSC/CD68/ACP5/AP3S2/CTSG/CTSH/ATP6V0C/AP1M1/MCOLN1/CTSB/NPC2/AP3B2/GGA1/LAPTM4A/CTSS/GLB1/SMPD1/CTSW/LAMP3/FUCA1/DNASE2/PPT1/CLTCL1/AP4B1/GALC/SUMF1/CTSO/GM2A/M6PR/CTNS/ABCA2/ASAH1/NAPSA/AP1S2/HEXB/LAMP1/AP3S…
KEGG_LEISHMANIA_INFECTION	KEGG_LEISHMANIA_INFECTION	KEGG_LEISHMANIA_INFECTION	55	0.682036009311777	2.59339371819554	7.82141871575135e-12	2.05591577671178e-10	1.11734553082162e-10	2914	tags=65%, list=18%, signal=54%	CYBA/NCF4/MYD88/FCGR1A/NFKBIA/FCGR2A/MAPK3/MAPK14/TLR4/IL1B/MAPK1/PTPN6/IRAK4/NFKB1/ITGAM/NCF1/CR1/TLR2/NFKBIB/ITGB2/NCF2/FCGR3B/MAPK13/IFNGR2/IFNGR1/RELA/IL10/TNF/FCGR3A/JAK2/TRAF6/JAK1/STAT1/PRKCB/FOS/TGFB1
KEGG_NATURAL_KILLER_CELL_MEDIATED_CYTOTOXICITY	KEGG_NATURAL_KILLER_CELL_MEDIATED_CYTOTOXICITY	KEGG_NATURAL_KILLER_CELL_MEDIATED_CYTOTOXICITY	125	0.53631941956435	2.34136865467564	1.01174067149221e-11	2.32700354443209e-10	1.26467583936527e-10	4016	tags=55%, list=24%, signal=42%	RAC2/FCER1G/PTK2B/IFNAR1/MAPK3/SYK/GRB2/VAV1/TNFSF10/MAPK1/PTPN6/PIK3CD/TNFRSF10C/ITGAL/PLCG2/NFAT5/PIK3R5/PIK3CG/TYROBP/PPP3CA/IFNAR2/PAK1/RAF1/MAP2K2/LCP2/SOS2/ITGB2/SH3BP2/FCGR3B/KIR2DL3/IFNGR2/TNFRSF10B/ICAM1/IFNGR1/HCST/TNF/BID/FCGR3A/KRAS/CD48/GZMB/VAV3/ZAP70/KIR3DL1/PRKCB/NFATC1/PIK3R1/PPP3CB/KIR2DL1/SHC2/NCR1/KIR2DL4/NCR3/LAT/ICAM2/PPP3R1/CD247/ARAF/FYN/LCK/SH2D1A/KLRK1/PIK3CB/IFNA21/PRF1…
KEGG_MAPK_SIGNALING_PATHWAY	KEGG_MAPK_SIGNALING_PATHWAY	KEGG_MAPK_SIGNALING_PATHWAY	260	0.439561917650102	2.08093172438996	2.25073735380038e-11	4.60150747888078e-10	2.50081928200043e-10	3593	tags=40%, list=22%, signal=32%	MAP3K11/CRK/MAP3K2/RPS6KA1/ARRB2/MAP3K3/RAC2/GADD45B/IL1R2/MKNK1/RELB/MAPK3/CACNA1E/MAPK14/GRB2/HSPA6/TNFRSF1A/DUSP3/HSPA1L/IL1B/MAPK1/MAPK8IP3/CD14/IKBKG/NFKB1/MAPKAPK2/GADD45A/MAP3K5/RPS6KA3/DAXX/PPP3CA/DUSP1/PAK1/IKBKB/TAOK3/NFKB2/RAF1/MKNK2/DUSP8/MAP2K2/MAX/SOS2/IL1R1/DUSP2/MAP2K6/RASGRP2/RASA2/MAPK13/PAK2/MAP3K1/GADD45G/MAP2K3/TGFBR2/RELA/CDC42/TNF/RASGRP4/MAP4K2/MAPKAPK3/MOS/PLA2G4B/STK4/SR…
KEGG_NEUROTROPHIN_SIGNALING_PATHWAY	KEGG_NEUROTROPHIN_SIGNALING_PATHWAY	KEGG_NEUROTROPHIN_SIGNALING_PATHWAY	125	0.527967201339226	2.30490601462207	3.65682518588255e-11	6.72855834202389e-10	3.65682518588255e-10	3759	tags=47%, list=23%, signal=37%	CRK/RPS6KA1/MAP3K3/NFKBIA/SORT1/MAPK3/PRKCD/IRAK3/MAPK14/GRB2/YWHAZ/MAPK1/IRAK4/ARHGDIB/PIK3CD/CSK/CAMK2G/PLCG2/NFKB1/MAPKAPK2/PIK3R5/PIK3CG/MAP3K5/SH2B2/RPS6KA3/BAD/IKBKB/RAF1/MAP2K2/GSK3B/SOS2/NFKBIB/RHOA/MAPK13/PSEN1/MAP3K1/MAGED1/RELA/CDC42/AKT1/TRAF6/KRAS/FOXO3/CAMK2A/RAPGEF1/PIK3R1/RPS6KA2/SH2B3/SHC2/CALM1/MAP2K7/RAP1A/NGF/CRKL/CALM3/YWHAH/PIK3CB/RPS6KA5/BAX
KEGG_FC_GAMMA_R_MEDIATED_PHAGOCYTOSIS	KEGG_FC_GAMMA_R_MEDIATED_PHAGOCYTOSIS	KEGG_FC_GAMMA_R_MEDIATED_PHAGOCYTOSIS	92	0.572032195682436	2.38263806267071	1.96133204903614e-10	3.28077360929682e-09	1.7830291354874e-09	2851	tags=51%, list=17%, signal=43%	VASP/LIMK2/CRK/GSN/RAC2/ASAP1/FCGR1A/INPP5D/FCGR2A/MAPK3/PRKCD/ARPC4/SYK/VAV1/LYN/DNM2/WAS/MAPK1/ARPC2/PIK3CD/AMPH/PLCG2/ARPC1B/PIK3R5/PIK3CG/CFL1/NCF1/PAK1/WASF2/GAB2/RAF1/DOCK2/PTPRC/HCK/MARCKS/ARPC3/CDC42/FCGR2B/PLA2G4B/FCGR3A/AKT1/ARPC5/VAV3/PLA2G6/PRKCB/PIK3R1/PIP5K1B
KEGG_APOPTOSIS	KEGG_APOPTOSIS	KEGG_APOPTOSIS	86	0.533419850801955	2.20113084863963	2.34790794575498e-08	3.48869308890222e-07	1.89602885266425e-07	4043	tags=55%, list=24%, signal=42%	CFLAR/MYD88/PRKAR2A/NFKBIA/IRAK3/TNFRSF1A/TNFSF10/IL1B/IRAK4/PIK3CD/TNFRSF10C/IKBKG/NFKB1/PIK3R5/CAPN1/PIK3CG/PPP3CA/BAD/IKBKB/IL1R1/TNFRSF10B/IL1RAP/APAF1/FADD/RELA/TNF/RIPK1/BID/AKT1/CASP8/TRADD/BIRC3/PIK3R1/IL3RA/PPP3CB/CASP10/XIAP/PRKAR1A/PPP3R1/NGF/PRKACA/PIK3CB/BAX/CSF2RB/CASP3/BCL2L1/CASP6
KEGG_ACUTE_MYELOID_LEUKEMIA	KEGG_ACUTE_MYELOID_LEUKEMIA	KEGG_ACUTE_MYELOID_LEUKEMIA	56	0.610169334424846	2.3364580607058	2.46483750846352e-08	3.48869308890222e-07	1.89602885266425e-07	2696	tags=54%, list=16%, signal=45%	STAT3/SPI1/RARA/MAPK3/GRB2/RUNX1/MAPK1/STAT5A/STAT5B/PIK3CD/ZBTB16/IKBKG/NFKB1/PIK3R5/PIK3CG/BAD/CEBPA/IKBKB/RAF1/MAP2K2/SOS2/PML/RELA/PIM2/CCNA1/AKT1/KRAS/PIM1/FLT3/PIK3R1
KEGG_JAK_STAT_SIGNALING_PATHWAY	KEGG_JAK_STAT_SIGNALING_PATHWAY	KEGG_JAK_STAT_SIGNALING_PATHWAY	151	0.463989499258796	2.07590238005073	2.96470871438585e-08	3.89647431033569e-07	2.11764908170418e-07	3974	tags=42%, list=24%, signal=32%	STAT3/IFNAR1/STAT6/IL4R/PIAS1/TYK2/IL2RG/CCND3/GRB2/PTPN6/CSF3R/STAT5A/STAT5B/PIK3CD/IL10RB/PIK3R5/PIK3CG/CBL/CSF2RA/IFNAR2/PIAS4/IL13RA1/IRF9/SOS2/IL5RA/IFNGR2/SOCS3/EP300/OSM/IFNGR1/IL10/JAK2/AKT1/JAK3/JAK1/STAT2/CISH/IL12RB1/PIM1/STAT1/IL24/CCND2/PIK3R1/IL3RA/SOCS1/IL10RA/IL6R/SPRY4/STAM2/IL11RA/CREBBP/STAT4/PRL/IL2RB/IL7R/CBLB/IL21R/PIK3CB/IFNA21/CSF2RB/LEP/CRLF2/BCL2L1
KEGG_HEMATOPOIETIC_CELL_LINEAGE	KEGG_HEMATOPOIETIC_CELL_LINEAGE	KEGG_HEMATOPOIETIC_CELL_LINEAGE	81	0.544522357488587	2.22886426870882	4.93859804245315e-08	6.05801359874254e-07	3.29239869496877e-07	4165	tags=53%, list=25%, signal=40%	IL1R2/FCGR1A/IL4R/IL1B/CSF3R/CD14/ITGAM/CSF2RA/ANPEP/CR1/ITGA2B/IL1R1/CD37/IL5RA/ITGA5/CD33/MME/CD44/TNF/GP9/ITGB3/CD1D/FLT3/CD5/CD38/CD3E/IL3RA/CD19/FCER2/IL6R/CD1A/IL11RA/CD36/CD8A/CD3D/CD7/CD4/IL7R/CSF1R/GP5/CD2/CD3G/CD22
KEGG_LEUKOCYTE_TRANSENDOTHELIAL_MIGRATION	KEGG_LEUKOCYTE_TRANSENDOTHELIAL_MIGRATION	KEGG_LEUKOCYTE_TRANSENDOTHELIAL_MIGRATION	112	0.493850518189692	2.12657807461076	7.90336297944896e-08	9.0888674263663e-07	4.9396018621556e-07	3681	tags=48%, list=22%, signal=38%	VASP/CYBA/NCF4/RAC2/PTK2B/GNAI2/PXN/MMP9/ACTN1/MAPK14/VAV1/CLDN9/SIPA1/PIK3CD/ITGAL/MSN/PLCG2/PIK3R5/PIK3CG/ITGAM/NCF1/MYL12A/ITGB2/NCF2/ACTN4/RHOA/ACTB/MAPK13/ROCK2/ICAM1/RASSF5/CTNNB1/JAM3/CLDN5/CDC42/CLDN14/PECAM1/CLDN15/CXCR4/ARHGAP5/VAV3/PRKCB/PIK3R1/ESAM/TXK/ACTG1/ITK/CYBB/RAP1A/VCL/OCLN/MYL9/PIK3CB/CLDN4
KEGG_NOD_LIKE_RECEPTOR_SIGNALING_PATHWAY	KEGG_NOD_LIKE_RECEPTOR_SIGNALING_PATHWAY	KEGG_NOD_LIKE_RECEPTOR_SIGNALING_PATHWAY	57	0.589669540380343	2.26333114918835	1.77102162918123e-07	1.91687046923145e-06	1.04177742893013e-06	2471	tags=51%, list=15%, signal=43%	NLRC4/NFKBIA/PYCARD/PSTPIP1/MAPK3/CASP5/NAIP/MAPK14/IL1B/MAPK1/IKBKG/NFKB1/TNFAIP3/IKBKB/CARD8/NOD2/NFKBIB/CASP1/IL18/MAPK13/CXCL1/RELA/TNF/MEFV/NLRP1/TRAF6/CASP8/NLRP3/BIRC3
KEGG_EPITHELIAL_CELL_SIGNALING_IN_HELICOBACTER_PYLORI_INFECTION	KEGG_EPITHELIAL_CELL_SIGNALING_IN_HELICOBACTER_PYLORI_INFECTION	KEGG_EPITHELIAL_CELL_SIGNALING_IN_HELICOBACTER_PYLORI_INFECTION	66	0.563251443266455	2.22009520645601	2.34928980883393e-07	2.36710525410976e-06	1.28647024679878e-06	2106	tags=42%, list=13%, signal=37%	TCIRG1/ATP6V0D1/NFKBIA/ATP6V0B/ATP6V0E1/CXCR1/ADAM17/MAPK14/ATP6AP1/LYN/ATP6V1B2/CSK/IKBKG/PLCG2/NFKB1/ATP6V0A1/ATP6V1H/PAK1/IKBKB/ATP6V1E1/ATP6V1C1/MAPK13/CXCL1/JAM3/RELA/CDC42/ATP6V0C/SRC
KEGG_FC_EPSILON_RI_SIGNALING_PATHWAY	KEGG_FC_EPSILON_RI_SIGNALING_PATHWAY	KEGG_FC_EPSILON_RI_SIGNALING_PATHWAY	78	0.528869730697818	2.15725358917845	2.44429346891769e-07	2.36710525410976e-06	1.28647024679878e-06	2696	tags=44%, list=16%, signal=37%	RAC2/FCER1G/INPP5D/MAPK3/PRKCD/SYK/MAPK14/GRB2/VAV1/LYN/MAPK1/PIK3CD/PLCG2/PIK3R5/PIK3CG/GAB2/RAF1/MAP2K2/LCP2/SOS2/BTK/MAP2K6/MAPK13/MAP2K3/TNF/PLA2G4B/AKT1/KRAS/PLA2G2D/VAV3/MAP2K4/PLA2G6/PRKCB/PIK3R1
KEGG_CYTOKINE_CYTOKINE_RECEPTOR_INTERACTION	KEGG_CYTOKINE_CYTOKINE_RECEPTOR_INTERACTION	KEGG_CYTOKINE_CYTOKINE_RECEPTOR_INTERACTION	255	0.384840301506703	1.82356062727176	2.71137493469839e-07	2.49446493992252e-06	1.35568746734919e-06	4084	tags=35%, list=25%, signal=27%	PLEKHO2/IL17RA/CXCL16/IL1R2/IFNAR1/IL4R/CXCR1/IL2RG/TNFRSF1A/TNFSF13B/TNFSF10/IL1B/TNFSF14/CSF3R/TNFRSF10C/IL10RB/IL18R1/ACVR1B/CSF2RA/IL18RAP/CXCL14/IFNAR2/TNFRSF1B/IL13RA1/IL1R1/IL18/TNFRSF8/IL5RA/IFNGR2/CXCL1/TNFRSF10B/IL1RAP/CCR6/OSM/IFNGR1/CCR1/TNFRSF17/TNFSF15/TGFBR2/IL10/PF4V1/TNF/PPBP/CD27/INHBB/TNFRSF14/CXCR4/LTB/CXCR3/TNFRSF13B/CCR7/IL12RB1/IL24/TNFSF4/CD40/TNFSF12/FLT3/CCR2/TNFSF13/IL3…
KEGG_RIG_I_LIKE_RECEPTOR_SIGNALING_PATHWAY	KEGG_RIG_I_LIKE_RECEPTOR_SIGNALING_PATHWAY	KEGG_RIG_I_LIKE_RECEPTOR_SIGNALING_PATHWAY	66	0.548708906175085	2.16277477297602	9.00038773182913e-07	7.88605401265029e-06	4.28589891991864e-06	2998	tags=42%, list=18%, signal=35%	TBKBP1/NFKBIA/TRIM25/MAPK14/IKBKG/NFKB1/NLRX1/IKBKB/NFKBIB/MAPK13/IRF7/MAP3K1/OTUD5/DHX58/ATG12/TANK/FADD/RELA/TNF/RIPK1/TRAF6/IKBKE/CASP8/TRADD/CYLD/DDX58/IRF3/CASP10
KEGG_REGULATION_OF_ACTIN_CYTOSKELETON	KEGG_REGULATION_OF_ACTIN_CYTOSKELETON	KEGG_REGULATION_OF_ACTIN_CYTOSKELETON	207	0.399985219909702	1.84998943014405	9.97024370640182e-07	8.33874928171788e-06	4.53192895745537e-06	3826	tags=40%, list=23%, signal=31%	LIMK2/CRK/GSN/RAC2/SLC9A1/SSH2/PXN/ACTN1/MAPK3/ARPC4/VAV1/WAS/MAPK1/ARPC2/PIK3CD/CSK/SSH1/ITGAL/MSN/CD14/ARPC1B/PIK3R5/PIK3CG/ITGAM/FGD3/ARHGEF1/ITGAX/CFL1/PAK1/MYL12A/WASF2/MYH9/RAF1/MAP2K2/ITGA2B/SOS2/ITGB2/IQGAP1/TIAM2/CYFIP2/ACTN4/RHOA/ACTB/ITGA5/PPP1CA/PAK2/ROCK2/ARPC3/CDC42/NCKAP1L/MOS/TMSB4X/ITGB3/KRAS/ARHGEF6/ARPC5/GNA13/DIAPH1/F2R/IQGAP2/FGF18/VAV3/PIK3R1/BDKRB1/PDGFC/PIP5K1B/ACTG1/SSH3/…
KEGG_INSULIN_SIGNALING_PATHWAY	KEGG_INSULIN_SIGNALING_PATHWAY	KEGG_INSULIN_SIGNALING_PATHWAY	136	0.426931548250975	1.88109260316121	6.01154787479067e-06	4.80923829983253e-05	2.61371646730029e-05	3869	tags=43%, list=23%, signal=34%	PHKA2/CRK/FLOT1/FLOT2/PRKAR2A/MKNK1/INPP5D/MAPK3/PYGL/GRB2/MAPK1/HK3/PTPN1/PIK3CD/PPP1R3D/PIK3R5/PIK3CG/SH2B2/CBL/EXOC7/BAD/IKBKB/RAF1/MKNK2/MAP2K2/GSK3B/SOS2/INPP5K/RHOQ/PPP1CA/SOCS3/PYGM/PRKAB1/PPP1R3B/AKT1/KRAS/PYGB/PRKCZ/FOXO1/RAPGEF1/PIK3R1/SOCS1/SHC2/CALM1/FBP1/HK1/G6PC/PRKAR1A/ARAF/INSR/CRKL/CBLB/PRKACA/CALM3/SLC2A4/PIK3CB/LIPE/PHKG2/RPS6KB2
KEGG_PRIMARY_IMMUNODEFICIENCY	KEGG_PRIMARY_IMMUNODEFICIENCY	KEGG_PRIMARY_IMMUNODEFICIENCY	35	0.613900934254526	2.15748901985866	1.63936969326374e-05	0.000125685009816887	6.8307070552656e-05	3463	tags=60%, list=21%, signal=48%	IL2RG/IKBKG/IGLL1/BTK/TAP1/PTPRC/DCLRE1C/AIRE/JAK3/CIITA/TNFRSF13B/CD79A/CD40/ZAP70/CD3E/CD19/CD8A/CD3D/CD4/LCK/IL7R
KEGG_SYSTEMIC_LUPUS_ERYTHEMATOSUS	KEGG_SYSTEMIC_LUPUS_ERYTHEMATOSUS	KEGG_SYSTEMIC_LUPUS_ERYTHEMATOSUS	42	0.555203118193759	2.02810043466075	5.04308333002424e-05	0.000371170933089784	0.000201723333200969	2650	tags=43%, list=16%, signal=36%	FCGR1A/FCGR2A/ACTN1/TRIM21/ELANE/ACTN4/FCGR3B/C1QB/C1QC/CTSG/IL10/TNF/FCGR2B/FCGR3A/C5/C4A/CD40/C1QA
KEGG_NUCLEOTIDE_EXCISION_REPAIR	KEGG_NUCLEOTIDE_EXCISION_REPAIR	KEGG_NUCLEOTIDE_EXCISION_REPAIR	44	-0.51912	-2.09844	5.58197566687433e-05	0.00039503212411726	0.000214691371802859	4570	tags=70%, list=27%, signal=51%	ERCC2/CCNH/GTF2H2/CDK7/RAD23B/ERCC1/PCNA/POLE4/ERCC5/POLE/RFC5/POLD2/GTF2H5/GTF2H3/ERCC6/RPA2/DDB2/DDB1/LIG1/ERCC8/POLE2/RPA3/POLE3/RPA1/CUL4A/CETN2/RFC4/RFC3/MNAT1/GTF2H4/RFC1
KEGG_CHRONIC_MYELOID_LEUKEMIA	KEGG_CHRONIC_MYELOID_LEUKEMIA	KEGG_CHRONIC_MYELOID_LEUKEMIA	72	0.467983801635259	1.88520156177203	5.8185975584224e-05	0.000396526648425823	0.000215503613274904	3674	tags=49%, list=22%, signal=38%	CRK/NFKBIA/MAPK3/GRB2/RUNX1/MAPK1/STAT5A/STAT5B/PIK3CD/IKBKG/NFKB1/PIK3R5/PIK3CG/CBL/BAD/GAB2/IKBKB/RAF1/MAP2K2/SOS2/CTBP1/TGFBR2/RELA/AKT1/KRAS/PIK3R1/E2F2/TGFB1/SHC2/ARAF/CRKL/CDKN1B/CBLB/CTBP2/PIK3CB
KEGG_AMINOACYL_TRNA_BIOSYNTHESIS	KEGG_AMINOACYL_TRNA_BIOSYNTHESIS	KEGG_AMINOACYL_TRNA_BIOSYNTHESIS	22	-0.632551	-2.20573	7.88916157471772e-05	0.00050886357331296	0.000276556289844	4408	tags=82%, list=26%, signal=60%	MTFMT/FARSA/SARS2/HARS2/YARS2/FARS2/PARS2/AARS2/FARSB/DARS2/LARS2/EARS2/IARS2/WARS2/TARS2/SEPSECS/NARS2/MARS2
KEGG_NOTCH_SIGNALING_PATHWAY	KEGG_NOTCH_SIGNALING_PATHWAY	KEGG_NOTCH_SIGNALING_PATHWAY	47	0.534209979104211	2.00746898696025	8.02013240547601e-05	0.00050886357331296	0.000276556289844	3652	tags=55%, list=22%, signal=43%	DTX2/ADAM17/RBPJ/NOTCH1/CIR1/JAG1/PSEN1/CTBP1/EP300/NUMB/RFNG/MAML1/NCSTN/PSENEN/PTCRA/DTX1/SNW1/MAML3/LFNG/MFNG/APH1A/CREBBP/DTX3L/NOTCH2/CTBP2/KAT2B
KEGG_VEGF_SIGNALING_PATHWAY	KEGG_VEGF_SIGNALING_PATHWAY	KEGG_VEGF_SIGNALING_PATHWAY	74	0.463063275182716	1.8732603014269	8.71581659956734e-05	0.000534570084773463	0.000290527219985578	2934	tags=39%, list=18%, signal=32%	RAC2/PXN/MAPK3/MAPK14/MAPK1/PIK3CD/PLCG2/MAPKAPK2/NFAT5/PIK3R5/PIK3CG/PPP3CA/BAD/RAF1/MAP2K2/MAPK13/CDC42/MAPKAPK3/PLA2G4B/AKT1/KRAS/SRC/PLA2G2D/PLA2G6/PRKCB/NFATC1/PIK3R1/PPP3CB/SHC2
KEGG_ENDOCYTOSIS	KEGG_ENDOCYTOSIS	KEGG_ENDOCYTOSIS	168	0.375046585563374	1.69810913687499	0.000100945193068885	0.000599158565312093	0.00032562965506092	3608	tags=35%, list=22%, signal=27%	ARRB2/ACAP1/ASAP1/EHD1/CHMP2A/SH3GLB1/GRK6/CXCR1/SMAP2/IL2RG/HSPA6/ARAP1/PSD4/HSPA1L/DNM2/IQSEC1/VPS37B/GIT2/CBL/RAB5B/RAB31/SH3KBP1/RAB5C/ARFGAP3/RAB11FIP1/ARFGAP2/CHMP6/RAB11FIP4/RNF41/ARAP3/VPS28/CDC42/ACAP2/TSG101/CHMP4B/EHD4/TRAF6/PRKCZ/SRC/CXCR4/AGAP2/F2R/AP2A1/VPS4B/AP2A2/PIP5K1B/RUFY1/EPN1/STAM2/GRK5/CLTCL1/EHD3/RAB11B/HSPA1A/IL2RB/CBLB/CSF1R/AP2M1
KEGG_ADIPOCYTOKINE_SIGNALING_PATHWAY	KEGG_ADIPOCYTOKINE_SIGNALING_PATHWAY	KEGG_ADIPOCYTOKINE_SIGNALING_PATHWAY	66	0.483916295192135	1.90739013654649	0.000109512464547582	0.000629696671148595	0.000342226451711193	3234	tags=44%, list=19%, signal=36%	STAT3/NFKBIA/TNFRSF1A/CAMKK2/IKBKG/NFKB1/RXRA/TNFRSF1B/ACSL1/IKBKB/NFKBIB/SOCS3/STK11/PRKAB1/RELA/TNF/JAK2/AKT1/RXRB/POMC/CPT1A/TRADD/ACSL5/ACSL4/RXRG/ADIPOR1/CPT1B/CD36/G6PC
KEGG_GNRH_SIGNALING_PATHWAY	KEGG_GNRH_SIGNALING_PATHWAY	KEGG_GNRH_SIGNALING_PATHWAY	100	0.430824576693057	1.81631024210447	0.000131214094684667	0.000731617982484205	0.000397618468741416	3623	tags=39%, list=22%, signal=31%	MAP3K2/MAP3K3/ADCY4/PTK2B/MAPK3/PRKCD/MAPK14/GRB2/MAPK1/CAMK2G/PLCB2/GNAQ/RAF1/MAP2K2/SOS2/MAP2K6/MAPK13/MAP3K1/MAP2K3/CDC42/PLA2G4B/KRAS/GNAS/SRC/PLA2G2D/CAMK2A/MAP2K4/PLA2G6/ADCY7/PRKCB/GNRH1/CACNA1D/CALM1/CACNA1S/MAP2K7/ITPR2/PRKACA/CALM3/FSHB
KEGG_CYTOSOLIC_DNA_SENSING_PATHWAY	KEGG_CYTOSOLIC_DNA_SENSING_PATHWAY	KEGG_CYTOSOLIC_DNA_SENSING_PATHWAY	52	0.505671190383432	1.91898602983578	0.000153829320403599	0.000832488086890066	0.000452439177657645	2732	tags=37%, list=16%, signal=31%	RIPK3/NFKBIA/PYCARD/IL1B/AIM2/ADAR/IKBKG/NFKB1/IKBKB/NFKBIB/CASP1/IL18/ZBP1/IRF7/RELA/RIPK1/IKBKE/DDX58/IRF3
KEGG_SPLICEOSOME	KEGG_SPLICEOSOME	KEGG_SPLICEOSOME	110	-0.353562	-1.70528	0.00017774478392043	0.000934429721181692	0.000507842239772659	4259	tags=50%, list=26%, signal=37%	PRPF4/CWC15/PRPF18/SNRPB/LSM4/TCERG1/SNRNP70/MAGOH/SF3B3/PPIE/PHF5A/SNRPF/DHX38/U2AF2/SNRNP200/SNRPB2/SMNDC1/SNRNP40/SNRPG/CDC5L/RBMX/SF3A3/THOC3/SNRPD2/PPIH/SNRNP27/THOC1/PRPF19/PRPF8/AQR/SF3A2/PPIL1/HSPA2/LSM5/SNRPD1/WBP11/MAGOHB/LSM3/BCAS2/HSPA8/DDX46/PRPF38B/HNRNPM/SNRPA1/SNRPE/SNRPC/RBM25/DHX15/LSM8/PRPF38A/LSM7/NCBP2/NCBP1/HNRNPA1/HNRNPC
KEGG_RENAL_CELL_CARCINOMA	KEGG_RENAL_CELL_CARCINOMA	KEGG_RENAL_CELL_CARCINOMA	66	0.475837783466341	1.87554811399662	0.00019728108698259	0.0010083255556888	0.000548003019396084	3446	tags=45%, list=21%, signal=36%	CRK/MAPK3/GRB2/MAPK1/EGLN2/PIK3CD/TGFA/PIK3R5/PIK3CG/PAK1/EGLN1/VHL/RAF1/MAP2K2/SOS2/PAK2/EP300/CDC42/AKT1/KRAS/FLCN/ARNT/RAPGEF1/PIK3R1/TGFB1/CREBBP/PGF/RAP1A/ARAF/CRKL
KEGG_CELL_CYCLE	KEGG_CELL_CYCLE	KEGG_CELL_CYCLE	116	-0.33801	-1.65487	0.000241327534848702	0.00120011530843679	0.000652236580672167	4601	tags=53%, list=28%, signal=38%	MCM7/CCNH/CDK7/MCM6/ANAPC5/CCNB2/ABL1/MCM5/PLK1/PCNA/CDK6/ANAPC13/CDK2/ESPL1/MCM2/PKMYT1/E2F3/CDK4/SKP1/CCNE2/CDC25B/SMAD3/DBF4/PTTG1/YWHAG/BUB1/MCM4/CCNA2/RB1/CDC26/CDC25A/SMC3/TGFB3/MCM3/MDM2/SKP2/ANAPC7/CCND1/HDAC2/CCNE1/MYC/CDC23/ANAPC10/SFN/CUL1/TTK/CDKN2A/MAD2L1/BUB3/CDC16/YWHAQ/CDKN1C/TP53/CDC25C/CCNB1/WEE1/CDC6/CDC7/CDKN2B/CHEK2/E2F5
KEGG_LONG_TERM_POTENTIATION	KEGG_LONG_TERM_POTENTIATION	KEGG_LONG_TERM_POTENTIATION	69	0.453562617732237	1.80923467310124	0.000362483476439368	0.00175518314907484	0.000953903885366759	3539	tags=36%, list=21%, signal=29%	RPS6KA1/MAPK3/MAPK1/CAMK2G/RPS6KA3/PLCB2/PPP3CA/GNAQ/RAF1/MAP2K2/PPP1CA/EP300/KRAS/CAMK2A/PRKCB/RPS6KA2/PPP3CB/CALM1/CREBBP/ITPR2/PPP3R1/RAP1A/ARAF/PRKACA/CALM3
KEGG_NEUROACTIVE_LIGAND_RECEPTOR_INTERACTION	KEGG_NEUROACTIVE_LIGAND_RECEPTOR_INTERACTION	KEGG_NEUROACTIVE_LIGAND_RECEPTOR_INTERACTION	269	0.32561035643953	1.54654340380116	0.000392414765114812	0.00185139273797757	0.00100619170542259	5833	tags=42%, list=35%, signal=28%	P2RX1/TSPO/S1PR4/PTAFR/LTB4R/C3AR1/FPR1/P2RY13/LPAR2/NTSR1/ADORA3/CRHR1/C5AR1/OPRL1/P2RX4/ADORA2A/CHRNA10/GABBR1/HRH2/CTSG/FPR2/NR3C1/PTGER2/NPY5R/TAAR8/DRD3/GRM2/AVPR2/F2RL1/ADRA2C/F2R/CHRNA5/VIPR1/CHRNB3/AGTR2/BDKRB1/SSTR2/P2RX7/CRHR2/CHRNB4/ADORA1/CYSLTR1/ADRA2A/P2RY8/EDNRB/GZMA/PRL/THRA/GRIN3B/PTGFR/FSHB/HTR6/BDKRB2/ADRA2B/PTGIR/CHRNA2/MCHR1/OPRD1/GHRHR/TRPV1/LEP/LPAR4/KISS1R/GPR35/TAAR6/CHRN…
KEGG_DNA_REPLICATION	KEGG_DNA_REPLICATION	KEGG_DNA_REPLICATION	36	-0.513563	-2.03178	0.000471466018297631	0.0021687436841691	0.00117866504574408	4896	tags=75%, list=29%, signal=53%	POLD1/RNASEH2A/MCM7/MCM6/MCM5/PCNA/POLE4/MCM2/POLE/RFC5/POLD2/RNASEH2B/POLA1/MCM4/FEN1/RPA2/SSBP1/MCM3/LIG1/POLE2/RPA3/POLE3/RPA1/RFC4/RFC3/PRIM1/RFC1
KEGG_NON_SMALL_CELL_LUNG_CANCER	KEGG_NON_SMALL_CELL_LUNG_CANCER	KEGG_NON_SMALL_CELL_LUNG_CANCER	54	0.476946518545093	1.80814728956055	0.000517106022517835	0.00232067093032394	0.00126123420126301	2852	tags=44%, list=17%, signal=37%	MAPK3/GRB2/MAPK1/PIK3CD/TGFA/PLCG2/PIK3R5/PIK3CG/RXRA/BAD/RAF1/MAP2K2/SOS2/RASSF5/STK4/AKT1/KRAS/RXRB/FOXO3/PRKCB/RASSF1/PIK3R1/RXRG/E2F2
KEGG_FOCAL_ADHESION	KEGG_FOCAL_ADHESION	KEGG_FOCAL_ADHESION	194	0.345688261960004	1.59415136963896	0.000551658772197022	0.00241679081152981	0.00131347326713577	3826	tags=34%, list=23%, signal=26%	VASP/CRK/RAC2/ZYX/PXN/THBS3/ACTN1/MAPK3/CCND3/GRB2/VAV1/MAPK1/PIK3CD/TLN1/PIK3R5/PIK3CG/PARVG/BAD/PAK1/MYL12A/RAF1/VWF/ITGA2B/GSK3B/SOS2/ACTN4/RHOA/THBS1/ACTB/ITGA5/PPP1CA/PAK2/ROCK2/CTNNB1/CAV2/ILK/CDC42/ITGB3/AKT1/SRC/ARHGAP5/DIAPH1/BIRC3/VAV3/RAPGEF1/CCND2/PRKCB/PIK3R1/PDGFC/SHC2/PARVB/FLNA/ACTG1/PGF/XIAP/ITGB7/RAP1A/VCL/FYN/CRKL/MYL9/LAMB4/PIK3CB/MYLK/ITGA7
KEGG_ARGININE_AND_PROLINE_METABOLISM	KEGG_ARGININE_AND_PROLINE_METABOLISM	KEGG_ARGININE_AND_PROLINE_METABOLISM	51	-0.423831	-1.7635	0.00067943676944889	0.00290735733903711	0.00158008551034626	4288	tags=59%, list=26%, signal=44%	SMS/GLUD2/DAO/P4HA1/NAGS/ALDH4A1/GOT1/CKB/GATM/GOT2/ACY1/CPS1/ALDH18A1/ALDH9A1/PRODH/GLUD1/PYCR1/AMD1/MAOB/SRM/P4HA2/ODC1/ALDH1B1/ASS1/CKMT1B/CKMT1A/ALDH7A1/AGMAT/ALDH3A2/GAMT
KEGG_ERBB_SIGNALING_PATHWAY	KEGG_ERBB_SIGNALING_PATHWAY	KEGG_ERBB_SIGNALING_PATHWAY	85	0.415568236217174	1.71214750688401	0.000706680594742786	0.00295520975983347	0.00160609226077906	3483	tags=41%, list=21%, signal=33%	CRK/MAPK3/GRB2/MAPK1/STAT5A/STAT5B/PIK3CD/TGFA/CAMK2G/PLCG2/PIK3R5/PIK3CG/CBL/BAD/PAK1/RAF1/MAP2K2/GSK3B/SOS2/PAK2/AKT1/KRAS/SRC/NCK2/CAMK2A/MAP2K4/PRKCB/PIK3R1/SHC2/MAP2K7/EREG/ARAF/CRKL/CDKN1B/CBLB
KEGG_RNA_POLYMERASE	KEGG_RNA_POLYMERASE	KEGG_RNA_POLYMERASE	28	-0.527865	-1.97352	0.000822059154222287	0.00336130854170891	0.00182679812049397	5529	tags=68%, list=33%, signal=45%	POLR3H/POLR1B/POLR2L/POLR2I/POLR2D/POLR3F/POLR3K/POLR1C/POLR3A/POLR2G/POLR2C/POLR3C/POLR3B/POLR2K/POLR1A/POLR2H/POLR3D/POLR1E/POLR3G
KEGG_PYRUVATE_METABOLISM	KEGG_PYRUVATE_METABOLISM	KEGG_PYRUVATE_METABOLISM	39	-0.471019	-1.87501	0.000844476933922035	0.00337790773568814	0.00183581942156964	2911	tags=49%, list=17%, signal=40%	DLD/ALDH9A1/ACAT1/LDHB/ACACA/MDH1/ME1/ME3/ALDH1B1/AKR1B1/ACYP1/LDHD/GLO1/ALDH7A1/PDHB/MDH2/HAGHL/ALDH3A2/DLAT
KEGG_ALANINE_ASPARTATE_AND_GLUTAMATE_METABOLISM	KEGG_ALANINE_ASPARTATE_AND_GLUTAMATE_METABOLISM	KEGG_ALANINE_ASPARTATE_AND_GLUTAMATE_METABOLISM	30	-0.514328	-1.95087	0.00100602670034173	0.00393848750772082	0.00214048234115262	3560	tags=50%, list=21%, signal=39%	ALDH4A1/GOT1/GOT2/GAD1/GFPT1/CPS1/NIT2/GLUD1/ADSL/GPT2/ASS1/GFPT2/CAD/GPT/PPAT
KEGG_AMYOTROPHIC_LATERAL_SCLEROSIS_ALS	KEGG_AMYOTROPHIC_LATERAL_SCLEROSIS_ALS	KEGG_AMYOTROPHIC_LATERAL_SCLEROSIS_ALS	52	0.456607068849323	1.73279119496942	0.00126245797708345	0.00483942224548654	0.00263012078559051	3974	tags=42%, list=24%, signal=32%	MAPK14/TNFRSF1A/MAP3K5/DAXX/PPP3CA/BAD/TNFRSF1B/CASP1/MAP2K6/MAPK13/APAF1/MAP2K3/TNF/BID/PPP3CB/CAT/PPP3R1/GPX1/NEFH/BAX/CASP3/BCL2L1
KEGG_VASCULAR_SMOOTH_MUSCLE_CONTRACTION	KEGG_VASCULAR_SMOOTH_MUSCLE_CONTRACTION	KEGG_VASCULAR_SMOOTH_MUSCLE_CONTRACTION	111	0.374080117630353	1.61000356706743	0.00139451763069931	0.00523655600099331	0.00284595434836593	3823	tags=35%, list=23%, signal=27%	ADCY4/MAPK3/PRKCD/ARHGEF11/MAPK1/ARHGEF1/PLCB2/ACTA2/GNAQ/RAF1/MAP2K2/ADORA2A/RHOA/PPP1CA/ROCK2/KCNMB2/KCNMA1/PLA2G4B/GNAS/GNA13/PLA2G2D/MYL6/PLA2G6/ADCY7/PRKCB/KCNMB1/CACNA1D/CALM1/PRKCH/CACNA1S/ITPR2/ARAF/PRKACA/CALM3/MYL9/RAMP2/PTGIR/PRKG1/MYLK
KEGG_PROSTATE_CANCER	KEGG_PROSTATE_CANCER	KEGG_PROSTATE_CANCER	87	0.401296660573655	1.65636318165456	0.00149575496139049	0.00550437825791699	0.00299150992278097	4122	tags=43%, list=25%, signal=32%	NFKBIA/MAPK3/GRB2/MAPK1/PIK3CD/TGFA/IKBKG/NFKB1/CREB5/PIK3R5/PIK3CG/BAD/IKBKB/CREB1/RAF1/MAP2K2/GSK3B/SOS2/CTNNB1/EP300/RELA/AKT1/KRAS/FOXO1/GSTP1/PIK3R1/CREB3L2/PDGFC/E2F2/CREBBP/ARAF/CDKN1B/PIK3CB/AR/KLK3/PTEN/CDKN1A
KEGG_SNARE_INTERACTIONS_IN_VESICULAR_TRANSPORT	KEGG_SNARE_INTERACTIONS_IN_VESICULAR_TRANSPORT	KEGG_SNARE_INTERACTIONS_IN_VESICULAR_TRANSPORT	38	0.505766359257262	1.8087149075788	0.0017953470998645	0.00647733071323662	0.00352028843110686	3501	tags=47%, list=21%, signal=37%	STX5/STX6/VAMP3/STX3/STX10/STX4/STX11/VAMP5/STX2/VAMP1/STX7/VAMP2/BET1L/STX16/SNAP29/SEC22B/VAMP4/STX12
KEGG_MISMATCH_REPAIR	KEGG_MISMATCH_REPAIR	KEGG_MISMATCH_REPAIR	23	-0.55095	-1.96303	0.00192194286416444	0.00680072090396649	0.00369604396954701	3903	tags=74%, list=23%, signal=57%	PCNA/MLH3/RFC5/POLD2/MSH6/RPA2/EXO1/SSBP1/LIG1/RPA3/RPA1/RFC4/RFC3/MLH1/RFC1/PMS2/MSH2
KEGG_BUTANOATE_METABOLISM	KEGG_BUTANOATE_METABOLISM	KEGG_BUTANOATE_METABOLISM	34	-0.473134	-1.83951	0.00196457826716158	0.00682042266335339	0.00370675144747467	4372	tags=50%, list=26%, signal=37%	ECHS1/ACAT2/HMGCS2/GAD1/AACS/ALDH9A1/ACAT1/AKR1B10/HADH/ALDH1B1/EHHADH/HMGCS1/OXCT1/ALDH7A1/PDHB/L2HGDH/ALDH3A2
KEGG_TYPE_II_DIABETES_MELLITUS	KEGG_TYPE_II_DIABETES_MELLITUS	KEGG_TYPE_II_DIABETES_MELLITUS	45	0.479049889808779	1.78413423448509	0.0020128782546124	0.00685869627497557	0.00372755232335629	3674	tags=42%, list=22%, signal=33%	MAPK3/PRKCD/CACNA1E/MAPK1/HK3/PIK3CD/PIK3R5/PIK3CG/IKBKB/SOCS3/TNF/PRKCZ/PIK3R1/SOCS1/CACNA1D/HK1/INSR/SLC2A4/PIK3CB
KEGG_PANCREATIC_CANCER	KEGG_PANCREATIC_CANCER	KEGG_PANCREATIC_CANCER	69	0.41809920994857	1.66777321997413	0.00304721591569603	0.0101943223361467	0.00554039257399278	2914	tags=38%, list=18%, signal=31%	STAT3/RAC2/RALB/MAPK3/MAPK1/PIK3CD/TGFA/IKBKG/NFKB1/PIK3R5/PIK3CG/BAD/IKBKB/RALBP1/RAF1/TGFBR2/RELA/CDC42/AKT1/KRAS/ARHGEF6/JAK1/STAT1/PIK3R1/E2F2/TGFB1
KEGG_PATHWAYS_IN_CANCER	KEGG_PATHWAYS_IN_CANCER	KEGG_PATHWAYS_IN_CANCER	318	0.292129755429238	1.41001035525463	0.0047683325019114	0.015667378220566	0.00851487946769893	2915	tags=26%, list=18%, signal=22%	STAT3/CRK/SPI1/RARA/RAC2/NFKBIA/RALB/MMP9/PIAS1/MAPK3/GRB2/RUNX1/MAPK1/CSF3R/STAT5A/EGLN2/STAT5B/PIK3CD/ZBTB16/TGFA/IKBKG/PLCG2/NFKB1/PIK3R5/PIK3CG/RXRA/CBL/CSF2RA/BAD/PIAS4/EGLN1/CEBPA/VHL/IKBKB/RALBP1/NFKB2/RAF1/MAP2K2/MAX/ITGA2B/GSK3B/SOS2/RHOA/PML/RASSF5/CTNNB1/CTBP1/EP300/DAPK2/TGFBR2/FADD/RELA/CDC42/FZD7/MSH3/WNT5B/CCNA1/BID/STK4/TPM3/AKT1/TRAF6/KRAS/JAK1/RXRB/CASP8/FOXO1/ARNT/STAT1/BIRC3/F…
KEGG_HUNTINGTONS_DISEASE	KEGG_HUNTINGTONS_DISEASE	KEGG_HUNTINGTONS_DISEASE	158	-0.265533	-1.37909	0.00612686189791174	0.0197766164687379	0.0107481611243141	5573	tags=51%, list=33%, signal=34%	NDUFB7/NDUFV3/NDUFS2/NDUFA7/NDUFA9/POLR2L/NDUFA10/SIN3A/NDUFS1/DCTN4/AP2S1/DNALI1/COX7B2/CLTA/UQCRB/TBPL2/POLR2I/NDUFS5/NDUFA1/COX4I1/POLR2D/SDHA/COX6B1/NDUFS3/NDUFS7/SLC25A4/NRF1/NDUFB3/NDUFC2/COX7A2/UQCRQ/UQCRFS1/POLR2G/UQCRC2/NDUFC1/NDUFB8/POLR2C/NDUFS4/NDUFV1/UQCRH/UQCRHL/CREB3L4/POLR2K/NDUFV2/PLCB3/SDHD/ITPR1/COX7A2L/NDUFAB1/VDAC3/NDUFA4/NDUFS6/NDUFA6/POLR2H/CLTC/VDAC1/NDUFB2/COX5A/TFAM/SLC2…
KEGG_ASTHMA	KEGG_ASTHMA	KEGG_ASTHMA	16	0.602796495413817	1.77961612911793	0.00623393345210215	0.0197766164687379	0.0107481611243141	4530	tags=50%, list=27%, signal=36%	FCER1G/RNASE3/IL10/TNF/CD40/PRG2/EPX/MS4A2
KEGG_VIBRIO_CHOLERAE_INFECTION	KEGG_VIBRIO_CHOLERAE_INFECTION	KEGG_VIBRIO_CHOLERAE_INFECTION	52	0.421670689531874	1.6002101321796	0.00652278859695331	0.0203422559633798	0.0110555738931412	3102	tags=37%, list=19%, signal=30%	TCIRG1/ATP6V0D1/ATP6V0B/ATP6V0E1/ATP6AP1/ATP6V1B2/PLCG2/ATP6V0A1/ATP6V1H/ATP6V1E1/ARF1/ATP6V1C1/ACTB/ATP6V0C/GNAS/PRKCB/CFTR/ATP6V0E2/ACTG1
KEGG_PARKINSONS_DISEASE	KEGG_PARKINSONS_DISEASE	KEGG_PARKINSONS_DISEASE	97	-0.314366	-1.47869	0.00676660598135295	0.0207509250094824	0.0112776766355883	5768	tags=60%, list=35%, signal=39%	CYC1/NDUFB9/NDUFB7/NDUFV3/TH/NDUFS2/NDUFA7/NDUFA9/NDUFA10/NDUFS1/COX7B2/UQCRB/NDUFS5/NDUFA1/COX4I1/SDHA/PARK7/COX6B1/NDUFS3/NDUFS7/SLC25A4/NDUFB3/NDUFC2/COX7A2/UQCRQ/UQCRFS1/UQCRC2/NDUFC1/NDUFB8/NDUFS4/NDUFV1/UQCRH/UQCRHL/NDUFV2/SDHD/COX7A2L/NDUFAB1/VDAC3/NDUFA4/NDUFS6/NDUFA6/VDAC1/NDUFB2/COX5A/SLC25A6/VDAC2/COX7B/NDUFA8/NDUFS8/COX6C/COX7C/NDUFA5/SLC25A5/UBE2G2/NDUFB5/CYCS/NDUFB4/NDUFB1
KEGG_VALINE_LEUCINE_AND_ISOLEUCINE_DEGRADATION	KEGG_VALINE_LEUCINE_AND_ISOLEUCINE_DEGRADATION	KEGG_VALINE_LEUCINE_AND_ISOLEUCINE_DEGRADATION	43	-0.402202	-1.61726	0.00718853601945633	0.021683452911147	0.0117844852777973	4372	tags=58%, list=26%, signal=43%	ECHS1/ACAT2/HMGCS2/PCCB/AOX1/ACADSB/MCEE/HIBCH/PCCA/DLD/ALDH9A1/ACAT1/ACAA2/MCCC1/BCAT2/ACADM/HADH/ALDH1B1/EHHADH/HIBADH/HMGCS1/OXCT1/ALDH7A1/MCCC2/ALDH3A2
KEGG_ENDOMETRIAL_CANCER	KEGG_ENDOMETRIAL_CANCER	KEGG_ENDOMETRIAL_CANCER	52	0.417960480355515	1.58613015350451	0.0077286561185399	0.0229366568679249	0.0124655743847418	2915	tags=35%, list=18%, signal=29%	MAPK3/GRB2/MAPK1/PIK3CD/PIK3R5/PIK3CG/BAD/RAF1/MAP2K2/GSK3B/SOS2/CTNNB1/ILK/AKT1/KRAS/FOXO3/PIK3R1/AXIN1
KEGG_ANTIGEN_PROCESSING_AND_PRESENTATION	KEGG_ANTIGEN_PROCESSING_AND_PRESENTATION	KEGG_ANTIGEN_PROCESSING_AND_PRESENTATION	61	0.405015773142397	1.57705678106601	0.00875403138046358	0.0255673297461158	0.0138952879054977	4016	tags=43%, list=24%, signal=32%	NFYC/TAPBP/HSPA6/HSPA1L/IFI30/CREB1/KIR2DL3/TAP1/PSME1/CTSB/KIR3DL3/CIITA/B2M/KIR3DL1/CTSS/KIR2DL1/CD74/CD8A/KIR2DL4/LTA/CANX/HSPA1A/CD4/IFNA21/KIR3DL2/KLRD1
KEGG_GLYCEROPHOSPHOLIPID_METABOLISM	KEGG_GLYCEROPHOSPHOLIPID_METABOLISM	KEGG_GLYCEROPHOSPHOLIPID_METABOLISM	70	0.392072691713009	1.56952149557009	0.00890109731063229	0.0255906547680678	0.013907964547863	3003	tags=36%, list=18%, signal=29%	PGS1/CDS2/MBOAT7/TAZ/MBOAT2/DGKD/LPCAT2/PISD/LYPLA2/CHKB/DGKA/LPGAT1/CDIPT/PLA2G4B/AGPAT3/DGKQ/MBOAT1/PHOSPHO1/AGPAT1/PLA2G2D/PLA2G6/LYPLA1/AGPAT4/DGKG/CHPT1
KEGG_CYSTEINE_AND_METHIONINE_METABOLISM	KEGG_CYSTEINE_AND_METHIONINE_METABOLISM	KEGG_CYSTEINE_AND_METHIONINE_METABOLISM	34	-0.425533	-1.65445	0.0107380849634828	0.030397040512013	0.0165201307130505	6113	tags=56%, list=37%, signal=35%	LDHA/TRDMT1/MAT2B/AHCY/AHCYL2/TAT/SMS/GOT1/GOT2/MAT2A/LDHB/AMD1/APIP/DNMT1/SRM/DNMT3B/ENOPH1/MTAP/MTR
KEGG_RNA_DEGRADATION	KEGG_RNA_DEGRADATION	KEGG_RNA_DEGRADATION	54	-0.352537	-1.50168	0.0118522779355687	0.0330427142446159	0.0179579968720738	4343	tags=50%, list=26%, signal=37%	EXOSC1/DCPS/ENO3/LSM4/EXOSC7/EXOSC3/EXOSC5/HSPD1/CNOT6/EXOSC9/ENO2/EXOSC8/EXOSC10/ZCCHC7/WDR61/LSM1/HSPA9/EXOSC6/LSM5/LSM3/EDC4/EXOSC2/MPHOSPH6/CNOT7/LSM8/DIS3/LSM7
KEGG_TERPENOID_BACKBONE_BIOSYNTHESIS	KEGG_TERPENOID_BACKBONE_BIOSYNTHESIS	KEGG_TERPENOID_BACKBONE_BIOSYNTHESIS	15	-0.568158	-1.74824	0.0126210086224912	0.0346606803960952	0.0188373263022256	4222	tags=73%, list=25%, signal=55%	ACAT2/FDPS/PDSS1/HMGCS2/MVK/PDSS2/GGPS1/ACAT1/PMVK/HMGCS1/MVD
KEGG_BASE_EXCISION_REPAIR	KEGG_BASE_EXCISION_REPAIR	KEGG_BASE_EXCISION_REPAIR	33	-0.412237	-1.60846	0.0161244506774244	0.0430441122864259	0.023393539286101	4262	tags=58%, list=26%, signal=43%	NTHL1/APEX2/PCNA/POLE4/POLE/POLD2/FEN1/PARP3/PARP1/LIG1/POLE2/NEIL3/APEX1/POLE3/TDG/UNG/MUTYH/MPG/PARP2
KEGG_PROPANOATE_METABOLISM	KEGG_PROPANOATE_METABOLISM	KEGG_PROPANOATE_METABOLISM	31	-0.439253	-1.68481	0.0161415421074097	0.0430441122864259	0.023393539286101	4372	tags=55%, list=26%, signal=41%	ECHS1/ACAT2/PCCB/MCEE/HIBCH/PCCA/ALDH9A1/ACAT1/LDHB/ACADM/ACACA/SUCLG2/SUCLA2/ALDH1B1/EHHADH/ALDH7A1/ALDH3A2
KEGG_CITRATE_CYCLE_TCA_CYCLE	KEGG_CITRATE_CYCLE_TCA_CYCLE	KEGG_CITRATE_CYCLE_TCA_CYCLE	30	-0.429811	-1.63029	0.0168245998303797	0.0442246624112839	0.0240351426148282	3460	tags=43%, list=21%, signal=34%	FH/SDHD/DLD/SUCLG2/ACO1/SUCLA2/MDH1/ACLY/IDH3A/PDHB/MDH2/CS/DLAT
KEGG_HISTIDINE_METABOLISM	KEGG_HISTIDINE_METABOLISM	KEGG_HISTIDINE_METABOLISM	27	-0.457494	-1.69431	0.0172473836777834	0.0446974450241148	0.0242920896870189	2857	tags=44%, list=17%, signal=37%	ALDH9A1/AMDHD1/MAOB/HNMT/ALDH1B1/METTL6/METTL2B/ALDH7A1/ALDH1A3/ALDH3A1/ALDH3A2/LCMT2
KEGG_LYSINE_DEGRADATION	KEGG_LYSINE_DEGRADATION	KEGG_LYSINE_DEGRADATION	39	-0.376633	-1.49928	0.018771777872993	0.0477448125640116	0.0259482676978324	2857	tags=38%, list=17%, signal=32%	ALDH9A1/ACAT1/PLOD2/GCDH/PLOD3/SETD7/HADH/ALDH1B1/EHHADH/AADAT/ALDH7A1/SETD1A/AASDHPPT/SETMAR/ALDH3A2
KEGG_GRAFT_VERSUS_HOST_DISEASE	KEGG_GRAFT_VERSUS_HOST_DISEASE	KEGG_GRAFT_VERSUS_HOST_DISEASE	19	0.52074881002801	1.61966552471764	0.0189422354194177	0.0477448125640116	0.0259482676978324	4611	tags=58%, list=28%, signal=42%	IL1B/KIR2DL3/TNF/GZMB/KIR3DL1/KIR2DL1/CD86/PRF1/KIR3DL2/KLRD1/FAS
KEGG_DORSO_VENTRAL_AXIS_FORMATION	KEGG_DORSO_VENTRAL_AXIS_FORMATION	KEGG_DORSO_VENTRAL_AXIS_FORMATION	24	0.490460556352761	1.61222778319816	0.0198604347692775	0.049382702669555	0.0268384253638886	2067	tags=33%, list=12%, signal=29%	ETV6/MAPK3/ETS2/GRB2/MAPK1/NOTCH1/SOS2/KRAS
KEGG_PATHOGENIC_ESCHERICHIA_COLI_INFECTION	KEGG_PATHOGENIC_ESCHERICHIA_COLI_INFECTION	KEGG_PATHOGENIC_ESCHERICHIA_COLI_INFECTION	53	0.403773569865747	1.53463853582189	0.0209092227429432	0.051297293129354	0.0278789636572576	2326	tags=36%, list=14%, signal=31%	TLR5/ARPC4/YWHAZ/TLR4/WAS/ARPC2/ARHGEF2/CD14/ARPC1B/HCLS1/LY96/RHOA/ACTB/ROCK2/CTNNB1/ARPC3/CDC42/ARPC5/NCK2
KEGG_GLYOXYLATE_AND_DICARBOXYLATE_METABOLISM	KEGG_GLYOXYLATE_AND_DICARBOXYLATE_METABOLISM	KEGG_GLYOXYLATE_AND_DICARBOXYLATE_METABOLISM	16	-0.540757	-1.70378	0.0215600988658746	0.052198134096328	0.0283685511393087	5005	tags=75%, list=30%, signal=52%	HAO2/MTHFD1L/GRHPR/PGP/HYI/MTHFD2/MTHFD1/ACO1/MDH1/MDH2/MTHFD2L/CS
KEGG_GLYCOSAMINOGLYCAN_DEGRADATION	KEGG_GLYCOSAMINOGLYCAN_DEGRADATION	KEGG_GLYCOSAMINOGLYCAN_DEGRADATION	21	0.503270866347241	1.6116057647086	0.0229160115892436	0.0547603393820885	0.0297610540120046	4375	tags=43%, list=26%, signal=32%	GNS/SGSH/IDS/HPSE/GALNS/GLB1/HYAL4/HEXB/HGSNAT
KEGG_ONE_CARBON_POOL_BY_FOLATE	KEGG_ONE_CARBON_POOL_BY_FOLATE	KEGG_ONE_CARBON_POOL_BY_FOLATE	17	-0.519341	-1.67558	0.0262371725049339	0.0618928171911262	0.0336374006473512	4746	tags=76%, list=29%, signal=55%	MTHFD1L/TYMS/SHMT1/MTFMT/SHMT2/GART/FTCD/DHFR/MTHFD2/ATIC/MTHFD1/MTHFD2L/MTR
KEGG_GLIOMA	KEGG_GLIOMA	KEGG_GLIOMA	64	0.36342293597634	1.43178145948916	0.0330548544985501	0.0769885218700406	0.0418415879728482	3674	tags=36%, list=22%, signal=28%	MAPK3/GRB2/MAPK1/PIK3CD/TGFA/CAMK2G/PLCG2/PIK3R5/PIK3CG/RAF1/MAP2K2/SOS2/AKT1/KRAS/CAMK2A/PRKCB/PIK3R1/E2F2/SHC2/CALM1/ARAF/CALM3/PIK3CB
KEGG_CELL_ADHESION_MOLECULES_CAMS	KEGG_CELL_ADHESION_MOLECULES_CAMS	KEGG_CELL_ADHESION_MOLECULES_CAMS	110	0.323154277938441	1.39226775002788	0.0347938144329897	0.0800257731958763	0.0434922680412371	4165	tags=36%, list=25%, signal=27%	SELL/CLDN9/ICAM3/ITGAL/ITGAM/SELPLG/ITGB2/VCAN/PTPRC/ICAM1/NEO1/JAM3/CLDN5/CLDN14/PECAM1/CLDN15/MPZ/NCAM1/SPN/MPZL1/CD40/SELP/CTLA4/NLGN3/CD6/ESAM/CD58/CD8A/ICAM2/CD86/ITGB7/CD4/CD274/OCLN/SDC3/CLDN4/F11R/CD2/CDH2/CD22
KEGG_GLYCOSYLPHOSPHATIDYLINOSITOL_GPI_ANCHOR_BIOSYNTHESIS	KEGG_GLYCOSYLPHOSPHATIDYLINOSITOL_GPI_ANCHOR_BIOSYNTHESIS	KEGG_GLYCOSYLPHOSPHATIDYLINOSITOL_GPI_ANCHOR_BIOSYNTHESIS	25	-0.408995	-1.48596	0.0407833005818851	0.0926435470008255	0.0503497538047964	3467	tags=52%, list=21%, signal=41%	PIGS/PIGK/GPLD1/PIGU/PIGY/PIGL/PIGF/PGAP1/PIGP/PIGH/PIGO/PIGW/PIGA
KEGG_OTHER_GLYCAN_DEGRADATION	KEGG_OTHER_GLYCAN_DEGRADATION	KEGG_OTHER_GLYCAN_DEGRADATION	15	0.540310100750053	1.56451650783321	0.0418060200668896	0.0927991033903054	0.0504342953208182	4197	tags=60%, list=25%, signal=45%	NEU1/GBA/MANBA/MAN2B1/MAN2B2/GLB1/FUCA1/HEXB/MAN2C1
KEGG_INTESTINAL_IMMUNE_NETWORK_FOR_IGA_PRODUCTION	KEGG_INTESTINAL_IMMUNE_NETWORK_FOR_IGA_PRODUCTION	KEGG_INTESTINAL_IMMUNE_NETWORK_FOR_IGA_PRODUCTION	34	0.431735059807358	1.50620815636098	0.0418604651162791	0.0927991033903054	0.0504342953208182	4331	tags=38%, list=26%, signal=28%	TNFSF13B/TNFRSF17/IL10/CXCR4/TNFRSF13B/CD40/TNFSF13/TGFB1/LTBR/CD86/ITGB7/CCR10/CCR9
KEGG_PHOSPHATIDYLINOSITOL_SIGNALING_SYSTEM	KEGG_PHOSPHATIDYLINOSITOL_SIGNALING_SYSTEM	KEGG_PHOSPHATIDYLINOSITOL_SIGNALING_SYSTEM	76	0.340157119592905	1.38539182269265	0.0432432432432432	0.0947232947232947	0.0514800514800515	3763	tags=34%, list=23%, signal=27%	INPP5D/CDS2/ITPK1/DGKD/PIK3CD/PLCG2/PIK3R5/PIK3CG/PLCB2/INPP4A/INPP5A/ITPKB/DGKA/INPP5K/CDIPT/PLCD1/DGKQ/PRKCB/PIK3R1/PIP5K1B/DGKG/CALM1/ITPR2/CALM3/PIK3CB/PIP4K2A
KEGG_NICOTINATE_AND_NICOTINAMIDE_METABOLISM	KEGG_NICOTINATE_AND_NICOTINAMIDE_METABOLISM	KEGG_NICOTINATE_AND_NICOTINAMIDE_METABOLISM	21	0.479619079104047	1.53586651728613	0.0444444444444444	0.0962091503267974	0.0522875816993464	2651	tags=38%, list=16%, signal=32%	NADSYN1/NADK/BST1/NAMPT/NMNAT1/NT5C2/NT5M/CD38
KEGG_BASAL_TRANSCRIPTION_FACTORS	KEGG_BASAL_TRANSCRIPTION_FACTORS	KEGG_BASAL_TRANSCRIPTION_FACTORS	35	-0.359781	-1.40671	0.0455727304780428	0.0970826793354985	0.0527623257258144	3457	tags=37%, list=21%, signal=29%	TAF1L/GTF2A2/GTF2H3/GTF2F2/TAF13/GTF2E1/TAF2/TAF5/GTF2I/TAF9/TAF4B/GTF2H4/TAF4
KEGG_RENIN_ANGIOTENSIN_SYSTEM	KEGG_RENIN_ANGIOTENSIN_SYSTEM	KEGG_RENIN_ANGIOTENSIN_SYSTEM	17	0.533494169320606	1.59886201574459	0.0463566718831394	0.0970826793354985	0.0527623257258144	2680	tags=35%, list=16%, signal=30%	CTSA/ANPEP/LNPEP/MME/CTSG/AGTR2
KEGG_TRYPTOPHAN_METABOLISM	KEGG_TRYPTOPHAN_METABOLISM	KEGG_TRYPTOPHAN_METABOLISM	38	-0.357796	-1.42043	0.0464308466387167	0.0970826793354985	0.0527623257258144	4372	tags=39%, list=26%, signal=29%	ECHS1/ACAT2/AOX1/KYNU/ALDH9A1/ACAT1/GCDH/MAOB/HADH/ALDH1B1/EHHADH/AADAT/WARS2/ALDH7A1/ALDH3A2
KEGG_COLORECTAL_CANCER	KEGG_COLORECTAL_CANCER	KEGG_COLORECTAL_CANCER	62	0.3555742288823	1.38855565536394	0.0474820143884892	0.0981650634548541	0.0533505779645946	3881	tags=39%, list=23%, signal=30%	RAC2/MAPK3/MAPK1/PIK3CD/PIK3R5/PIK3CG/BAD/RAF1/GSK3B/RHOA/CTNNB1/TGFBR2/MSH3/AKT1/KRAS/PIK3R1/FOS/TGFB1/AXIN1/ARAF/PIK3CB/BAX/RALGDS/CASP3
