# Supplementary material for: Decoding immune-metabolic crosstalk in ARDS: a transcriptomic exploration of biomarkers, cellular dynamics, and therapeutic pathways
Source: Front Immunol. 2025 Oct 27;16:1615748. doi: 10.3389/fimmu.2025.1615748 (PMC12597791; doi:10.3389/fimmu.2025.1615748)
Supplement: Supplementary Table 11 — Gene set enrichment analysis (GSEA) results for TCN1. [file Table11.xlsx]

## Sheet: 03.TCN1_gsea_res
	ID	Description	setSize	enrichmentScore	NES	pvalue	p.adjust	qvalue	rank	leading_edge	core_enrichment
KEGG_CHEMOKINE_SIGNALING_PATHWAY	KEGG_CHEMOKINE_SIGNALING_PATHWAY	KEGG_CHEMOKINE_SIGNALING_PATHWAY	182	0.513490386406741	2.31401960690906	1.50674281663557e-14	2.77240678260946e-12	1.82395183066412e-12	3784	tags=49%, list=23%, signal=38%	GRK6/PPBP/PTK2B/ADCY4/STAT3/MAPK1/ARRB2/CRK/FGR/GNB2/IKBKG/CXCL1/RAC2/NFKBIA/CXCR1/PF4V1/PAK1/CXCL16/GSK3B/NCF1/PLCB2/FOXO3/NFKB1/GRB2/CSK/GNG5/GNAI2/ELMO1/STAT5B/WAS/PRKCD/MAPK3/NFKBIB/RAF1/CXCR4/CXCL3/JAK2/CXCL14/PXN/PIK3R5/LYN/KRAS/CCR7/RHOA/CDC42/VAV3/PIK3CG/GNG7/GNG10/DOCK2/CCR5/RASGRP2/GRK5/PIK3CD/ADCY7/TIAM2/ROCK2/JAK3/IKBKB/STAT2/GSK3A/CCR6/GNG11/PREX1/CRKL/GNG2/CXCR3/SHC2/PIK3R1/CCR1/CXC…
KEGG_T_CELL_RECEPTOR_SIGNALING_PATHWAY	KEGG_T_CELL_RECEPTOR_SIGNALING_PATHWAY	KEGG_T_CELL_RECEPTOR_SIGNALING_PATHWAY	106	0.561326110224751	2.38933909575539	1.56574393397763e-11	1.44048441925942e-09	9.47687117933827e-10	4251	tags=56%, list=26%, signal=42%	MAPK14/MAP2K2/MAPK1/PPP3CB/IKBKG/NFKBIA/PPP3CA/PTPN6/PAK1/GSK3B/NFKB1/GRB2/GRAP2/MAPK3/NFKBIB/RAF1/NFAT5/PIK3R5/KRAS/RHOA/CDC42/VAV3/PIK3CG/PAK2/LCP2/PIK3CD/CTLA4/IKBKB/NCK2/CD3D/TNF/PIK3R1/CBL/CD8A/LAT/IL10/VAV1/CD3E/ZAP70/MAP3K8/SOS2/PIK3CB/CD247/PTPRC/MAPK13/ITK/RASGRP1/TEC/LCK/MAP2K7/FYN/CHP2/FOS/PPP3R1/CBLB/AKT1/AKT2/NFKBIE/RELA
KEGG_B_CELL_RECEPTOR_SIGNALING_PATHWAY	KEGG_B_CELL_RECEPTOR_SIGNALING_PATHWAY	KEGG_B_CELL_RECEPTOR_SIGNALING_PATHWAY	74	0.611901701343743	2.45170755779718	8.48846340640385e-11	4.23738504083809e-09	2.78775331634085e-09	4251	tags=65%, list=26%, signal=49%	MAP2K2/IFITM1/MAPK1/INPP5D/PPP3CB/IKBKG/RAC2/NFKBIA/SYK/PPP3CA/PTPN6/GSK3B/NFKB1/GRB2/PLCG2/BTK/MAPK3/NFKBIB/RAF1/NFAT5/CD19/PIK3R5/LYN/KRAS/VAV3/PIK3CG/LILRB3/CD79A/PIK3CD/IKBKB/DAPP1/FCGR2B/CD79B/PIK3R1/CD72/VAV1/SOS2/PIK3CB/RASGRP3/PRKCB/PIK3AP1/CHP2/FOS/PPP3R1/AKT1/AKT2/NFKBIE/RELA
KEGG_NATURAL_KILLER_CELL_MEDIATED_CYTOTOXICITY	KEGG_NATURAL_KILLER_CELL_MEDIATED_CYTOTOXICITY	KEGG_NATURAL_KILLER_CELL_MEDIATED_CYTOTOXICITY	125	0.522699881331236	2.2709652880266	9.21170661051759e-11	4.23738504083809e-09	2.78775331634085e-09	3804	tags=52%, list=23%, signal=40%	PTK2B/MAP2K2/FCER1G/IFNAR1/MAPK1/PPP3CB/RAC2/TNFSF10/SYK/PPP3CA/PTPN6/PAK1/GRB2/PLCG2/HCST/MAPK3/KIR2DL3/TNFRSF10C/GZMB/RAF1/NFAT5/ICAM1/PIK3R5/KRAS/VAV3/PIK3CG/IFNGR1/ITGAL/FCGR3B/CASP3/LCP2/TNFRSF10B/PIK3CD/IFNAR2/ICAM2/IFNGR2/TYROBP/TNF/SHC2/PIK3R1/LAT/BID/KLRK1/VAV1/ULBP3/ZAP70/SOS2/PIK3CB/ITGB2/CD247/CD244/NCR3/CD48/PRF1/KIR3DL1/FCGR3A/LCK/SH3BP2/SH2D1A/FYN/PRKCB/KIR3DL2/CHP2/KIR2DL1/PPP3R1
KEGG_NEUROTROPHIN_SIGNALING_PATHWAY	KEGG_NEUROTROPHIN_SIGNALING_PATHWAY	KEGG_NEUROTROPHIN_SIGNALING_PATHWAY	125	0.508021298482748	2.20719149867459	1.03770232009255e-09	3.81874453794059e-08	2.51233193285565e-08	4140	tags=49%, list=25%, signal=37%	SORT1/MAPK14/MAP2K2/IRAK3/MAPKAPK2/YWHAZ/MAPK1/RPS6KA1/CRK/BAD/IRAK4/NFKBIA/YWHAH/GSK3B/ARHGDIB/FOXO3/NFKB1/GRB2/CSK/PLCG2/RPS6KA3/TRAF6/PRKCD/MAPK3/NFKBIB/CALM1/MAP3K3/RAF1/RPS6KA2/PIK3R5/KRAS/RHOA/CDC42/PIK3CG/CAMK2G/MAGED1/MAP3K1/CAMK2A/MAP3K5/PIK3CD/CALM3/IKBKB/CRKL/SH2B3/SHC2/PIK3R1/SH2B2/NGF/SOS2/PIK3CB/PSEN1/MAPK13/BAX/MAP2K7/RPS6KA5/RAPGEF1/BCL2/RIPK2/AKT1/AKT2/NFKBIE
KEGG_FC_GAMMA_R_MEDIATED_PHAGOCYTOSIS	KEGG_FC_GAMMA_R_MEDIATED_PHAGOCYTOSIS	KEGG_FC_GAMMA_R_MEDIATED_PHAGOCYTOSIS	92	0.545794743539312	2.27178683359959	1.8499891100877e-09	5.67329993760229e-08	3.73243416947519e-08	3441	tags=53%, list=21%, signal=42%	GSN/ARPC4/FCGR1A/WASF2/ASAP1/MAPK1/INPP5D/VASP/CRK/LIMK2/ARPC1B/DNM2/RAC2/AMPH/SYK/ARPC2/PAK1/NCF1/CFL1/ARPC3/PLCG2/PLA2G6/WAS/PRKCD/MAPK3/FCGR2A/RAF1/PIK3R5/LYN/CDC42/VAV3/PIK3CG/PIP5K1B/DOCK2/PIK3CD/ARPC5/MARCKS/GAB2/FCGR2B/CRKL/PLA2G4B/PIK3R1/LAT/RPS6KB2/VAV1/PIK3CB/PTPRC/FCGR3A/PRKCB
KEGG_RIBOSOME	KEGG_RIBOSOME	KEGG_RIBOSOME	87	-0.496714	-2.44867	4.18523533725045e-09	1.09273539069776e-07	7.1890486230116e-08	6423	tags=80%, list=39%, signal=50%	MRPL13/RPL8/RPS27L/RPS10/RPL18A/RPLP0/RPL10L/RPL27/RPL31/RPL41/RPS16/RPS27/RPL26/RPS19/RPLP1/RPL35/RPS15/RPL30/RPL29/RPL39/RPS6/RPS5/RPL21/RPL7/RSL24D1/RPL22L1/RPL27A/RPS15A/RPL34/RPL36/RPSA/RPL4/RPL28/RPL35A/RPS3/RPL11/RPL24/RPS24/RPL23A/RPL9/RPS17/RPL19/RPL12/RPL13/RPS12/RPL18/UBA52/RPL37A/RPS8/RPL38/RPL17/RPL10A/RPL6/RPL5/RPL7A/RPS18/RPL13A/RPS27A/RPL32/RPS3A/RPL36A/RPS4X/RPS2/RPL14/RPS29/RPL2…
KEGG_APOPTOSIS	KEGG_APOPTOSIS	KEGG_APOPTOSIS	86	0.555913038959677	2.29144806882101	4.75102343781636e-09	1.09273539069776e-07	7.1890486230116e-08	4299	tags=60%, list=26%, signal=45%	CAPN1/PRKAR2A/IRAK3/PPP3CB/BAD/CFLAR/IKBKG/MYD88/TNFSF10/IRAK4/NFKBIA/PPP3CA/NFKB1/APAF1/TNFRSF10C/CASP10/TNFRSF1A/PIK3R5/PIK3CG/IL1B/IL3RA/CASP3/TNFRSF10B/ENDOD1/PIK3CD/IL1R1/IKBKB/IL1RAP/CASP8/TNF/PIK3R1/FADD/BID/BCL2L1/NGF/PIK3CB/TRADD/BAX/PRKAR1A/RIPK1/CHP2/BIRC3/PRKACA/PPP3R1/BIRC2/BCL2/XIAP/AKT1/AKT2/PRKACB/RELA/CASP6
KEGG_LYSOSOME	KEGG_LYSOSOME	KEGG_LYSOSOME	119	0.500415938277114	2.16025865439849	5.84440323557819e-09	1.1948557726071e-07	7.86089324083617e-08	3536	tags=46%, list=21%, signal=37%	CTSG/GBA/SORT1/CTSA/NEU1/CD63/ATP6V1H/ACP5/ATP6V0D1/ATP6V0A1/CTSD/CTSB/TPP1/TCIRG1/ARSA/LAPTM5/GNS/MCOLN1/GGA3/ATP6V0B/SGSH/AP1G1/ATP6AP1/CTSZ/IDS/ATP6V0C/SLC11A1/LAMP2/CTSK/MANBA/CLTCL1/AP3S2/ENTPD4/IGF2R/CTSH/AP3S1/AP4B1/ARSG/GAA/GALNS/LAMP3/AP1M1/PSAP/NPC2/SUMF1/CD68/CTSC/CTSS/CTSW/AP1S2/FUCA1/LAPTM4A/M6PR/MAN2B1/DNASE2
KEGG_LEUKOCYTE_TRANSENDOTHELIAL_MIGRATION	KEGG_LEUKOCYTE_TRANSENDOTHELIAL_MIGRATION	KEGG_LEUKOCYTE_TRANSENDOTHELIAL_MIGRATION	112	0.509496050242226	2.18624755766939	6.60682825035419e-09	1.21565639806517e-07	7.99773946095508e-08	3273	tags=48%, list=20%, signal=39%	MMP9/PTK2B/MAPK14/ARHGAP5/NCF4/CYBA/VASP/ACTN1/RAC2/SIPA1/CTNNB1/CLDN15/ITGAM/MYL12A/CLDN9/NCF1/CLDN5/ACTB/PLCG2/GNAI2/ACTG1/MSN/JAM3/CXCR4/ICAM1/PXN/ACTN4/PIK3R5/RHOA/CDC42/VAV3/PIK3CG/CYBB/ESAM/ITGAL/PIK3CD/ROCK2/RHOH/CLDN14/VCL/RASSF5/PIK3R1/CD99/CLDN10/MYL9/VAV1/CLDN4/OCLN/NCF2/PIK3CB/TXK/ITGB2/MAPK13/ITK
KEGG_TOLL_LIKE_RECEPTOR_SIGNALING_PATHWAY	KEGG_TOLL_LIKE_RECEPTOR_SIGNALING_PATHWAY	KEGG_TOLL_LIKE_RECEPTOR_SIGNALING_PATHWAY	99	0.527197715555201	2.2155591436145	1.06255400758177e-08	1.77736306722769e-07	1.16931780738664e-07	4251	tags=56%, list=26%, signal=42%	MAPK14/MAP2K2/IFNAR1/MAPK1/TOLLIP/TLR5/MAP2K3/IKBKG/MYD88/IRAK4/NFKBIA/TLR8/TLR4/LY96/NFKB1/IRF3/TRAF6/MAPK3/TLR2/CD14/CTSK/PIK3R5/PIK3CG/IL1B/IRF7/PIK3CD/IFNAR2/IKBKB/MAP2K6/CASP8/TLR6/TNF/TICAM2/PIK3R1/FADD/TLR9/CD40/CCL3/CD86/MAP3K8/TLR1/PIK3CB/STAT1/MAPK13/MAP2K7/CCL5/RIPK1/MAP2K4/FOS/CXCL11/TLR7/TICAM1/AKT1/AKT2/RELA
KEGG_LEISHMANIA_INFECTION	KEGG_LEISHMANIA_INFECTION	KEGG_LEISHMANIA_INFECTION	55	0.611647025828074	2.3397578186926	1.91758772074883e-08	2.94030117181488e-07	1.93440866566768e-07	3441	tags=62%, list=21%, signal=49%	MAPK14/FCGR1A/NCF4/CYBA/MAPK1/MYD88/IRAK4/NFKBIA/PTPN6/ITGAM/TLR4/NCF1/NFKB1/TRAF6/MAPK3/TLR2/NFKBIB/FCGR2A/JAK2/IL1B/IFNGR1/FCGR3B/IFNGR2/CR1/TNF/IL10/NOS2/NCF2/ITGB2/STAT1/MAPK13/JAK1/FCGR3A/PRKCB
KEGG_ACUTE_MYELOID_LEUKEMIA	KEGG_ACUTE_MYELOID_LEUKEMIA	KEGG_ACUTE_MYELOID_LEUKEMIA	56	0.607994412028149	2.33120368514779	4.26867573916353e-08	6.04181796927761e-07	3.9748802429458e-07	3071	tags=54%, list=18%, signal=44%	MAP2K2/ZBTB16/STAT3/MAPK1/BAD/PIM2/IKBKG/SPI1/RUNX1/CEBPA/PIM1/STAT5A/PML/RARA/NFKB1/GRB2/STAT5B/MAPK3/RAF1/CCNA1/PIK3R5/KRAS/PIK3CG/PIK3CD/IKBKB/PIK3R1/RPS6KB2/FLT3/SOS2/PIK3CB
KEGG_MAPK_SIGNALING_PATHWAY	KEGG_MAPK_SIGNALING_PATHWAY	KEGG_MAPK_SIGNALING_PATHWAY	260	0.38977854407819	1.82220699144653	1.23347584946638e-07	1.6211396878701e-06	1.06653926833559e-06	3804	tags=39%, list=23%, signal=31%	MAPK14/IL1R2/MAP2K2/MAPKAPK2/DUSP3/MKNK1/GADD45A/MAPK1/ARRB2/RPS6KA1/PPP3CB/CRK/MAP3K11/GADD45B/MAP2K3/IKBKG/MAP3K2/RAC2/MAX/MKNK2/GADD45G/SRF/PPP3CA/CACNA1E/PAK1/DAXX/HSPA1L/HSPA6/NFKB1/GRB2/DUSP8/RPS6KA3/TRAF6/PLA2G6/MAP4K2/MAPK3/MAPK8IP3/MOS/TNFRSF1A/CD14/MAP3K3/RAF1/FGF18/DUSP2/FGF6/RPS6KA2/PTPN7/RELB/DUSP1/KRAS/CDC42/MAPKAPK3/IL1B/TAOK3/MAP3K1/MAP3K5/JUND/PAK2/PPM1A/CASP3/FLNA/RASGRP2/IL1R1/…
KEGG_REGULATION_OF_ACTIN_CYTOSKELETON	KEGG_REGULATION_OF_ACTIN_CYTOSKELETON	KEGG_REGULATION_OF_ACTIN_CYTOSKELETON	207	0.405055952919422	1.84973102284221	5.1431167814049e-07	6.30888991852335e-06	4.15058547271273e-06	3425	tags=40%, list=21%, signal=32%	GSN/ARPC4/ITGA2B/WASF2/MAP2K2/SLC9A1/MAPK1/CYFIP2/CRK/ACTN1/LIMK2/ARPC1B/RAC2/ARPC2/PPP1CA/ITGAM/PAK1/SSH2/MYL12A/ARHGEF1/ACTB/CFL1/SSH1/ARPC3/CSK/WAS/ACTG1/MSN/MAPK3/MYH9/MOS/IQGAP3/CD14/RAF1/FGF18/FGF6/PXN/ACTN4/PIK3R5/KRAS/RHOA/CDC42/VAV3/PIK3CG/PIP5K1B/ITGB3/FGD3/IQGAP2/NCKAP1L/PAK2/ITGAL/ITGAX/PIK3CD/TIAM2/ROCK2/ARPC5/ARHGEF6/PIP4K2A/VCL/CRKL/PFN1/PIK3R1/BDKRB2/DIAPH1/F2R/PFN3/GNA13/MYL9/IQG…
KEGG_PRIMARY_IMMUNODEFICIENCY	KEGG_PRIMARY_IMMUNODEFICIENCY	KEGG_PRIMARY_IMMUNODEFICIENCY	35	0.640986679390827	2.22153012833046	9.80122598392788e-07	1.12714098815171e-05	7.41540123784017e-06	3657	tags=60%, list=22%, signal=47%	IGLL1/IKBKG/IL2RG/BTK/CD19/CIITA/CD79A/TAP1/JAK3/CD3D/CD8A/CD3E/CD40/AIRE/DCLRE1C/ZAP70/PTPRC/LCK/RFXANK/TNFRSF13B/IL7R
KEGG_HEMATOPOIETIC_CELL_LINEAGE	KEGG_HEMATOPOIETIC_CELL_LINEAGE	KEGG_HEMATOPOIETIC_CELL_LINEAGE	81	0.495005301177824	2.01684077137713	4.60409677552501e-06	4.9832576864506e-05	3.27845900424381e-05	4734	tags=57%, list=28%, signal=41%	FCGR1A/IL4R/ITGA2B/IL1R2/GP9/IL5RA/ITGAM/ANPEP/CD14/CD19/CSF2RA/IL1B/ITGB3/IL3RA/CD36/GP5/CD33/CSF3R/CD44/CD37/IL1R1/FCER2/MME/CR1/CD3D/TNF/CD8A/IL11RA/FLT3/ITGA5/CD3E/CD5/CD7/CD38/CD1D/IL7R/CSF1R/ITGA6/EPOR/CD1A/CD4/CD2/GYPA/CD3G/GP1BA/CD22
KEGG_JAK_STAT_SIGNALING_PATHWAY	KEGG_JAK_STAT_SIGNALING_PATHWAY	KEGG_JAK_STAT_SIGNALING_PATHWAY	151	0.416378532889745	1.84145617149269	7.89308245708101e-06	8.06848428946059e-05	5.30821334832933e-05	3919	tags=38%, list=24%, signal=30%	CCND3/IL4R/IFNAR1/STAT3/PIAS1/IL5RA/PIAS4/PIM1/PTPN6/TYK2/STAT5A/GRB2/IL2RG/IRF9/IL10RB/STAT5B/EP300/JAK2/PIK3R5/CSF2RA/CCND2/PIK3CG/IL3RA/STAT6/OSM/CSF3R/IFNGR1/PIK3CD/IL24/IFNAR2/JAK3/IFNGR2/STAT2/IL13RA1/SPRY4/PIK3R1/CBL/IL11RA/IL10/SOCS3/BCL2L1/IL2RB/SOS2/PIK3CB/STAM2/STAT1/JAK1/MPL/STAT4/IL21R/CRLF2/PRL/IL12RB1/IL7R/CREBBP/CISH/IL10RA/CBLB
KEGG_ENDOCYTOSIS	KEGG_ENDOCYTOSIS	KEGG_ENDOCYTOSIS	168	0.396742272294892	1.77040146289477	1.08046087270771e-05	0.000104634105567484	6.88382273470289e-05	4665	tags=44%, list=28%, signal=32%	GRK6/RAB31/VPS28/RAB5B/CHMP2A/ASAP1/ACAP1/TSG101/SH3GLB1/ARRB2/EHD1/CHMP4B/DNM2/ARFGAP2/CHMP6/CXCR1/IQSEC1/SMAP2/VPS37B/HSPA1L/HSPA6/IL2RG/AP2A1/TRAF6/EHD4/PSD4/ARAP1/CXCR4/SH3KBP1/CLTCL1/RAB11FIP1/RAB5C/RNF41/CDC42/ARFGAP3/PIP5K1B/ACAP2/CCR5/SRC/GRK5/GIT2/SH3GLB2/RUFY1/RAB11FIP4/EPN1/EHD3/AP2M1/CBL/F2R/IL2RB/VPS4B/ARAP2/AGAP2/STAM2/ARAP3/EPN3/DNAJC6/AP2B1/PDCD6IP/FGFR3/CBLB/RABEP1/PLD1/RAB11B/CS…
KEGG_INSULIN_SIGNALING_PATHWAY	KEGG_INSULIN_SIGNALING_PATHWAY	KEGG_INSULIN_SIGNALING_PATHWAY	136	0.417111087836352	1.82968298517333	2.86225624601846e-05	0.000263327574633699	0.000173241825416907	4257	tags=44%, list=26%, signal=33%	PHKA2/PRKAR2A/EXOC7/MAP2K2/FLOT1/FLOT2/MKNK1/MAPK1/HK3/INPP5D/CRK/PTPN1/BAD/PYGL/INPP5K/PRKAB1/MKNK2/PPP1R3D/PPP1CA/GSK3B/GRB2/MAPK3/CALM1/RAF1/HK1/PIK3R5/KRAS/PIK3CG/PPP1R3B/INSR/FOXO1/PIK3CD/CALM3/IKBKB/CRKL/SHC2/PYGB/PYGM/PIK3R1/CBL/RPS6KB2/SOCS3/SH2B2/G6PC/RHOQ/SOS2/SLC2A4/PIK3CB/FBP1/PPP1CB/PRKAR1A/EIF4E1B/LIPE/RAPGEF1/PRKACA/CBLB/AKT1/AKT2/PRKACB/SOCS1
KEGG_FC_EPSILON_RI_SIGNALING_PATHWAY	KEGG_FC_EPSILON_RI_SIGNALING_PATHWAY	KEGG_FC_EPSILON_RI_SIGNALING_PATHWAY	78	0.47830052056081	1.92664481543661	4.06633674199494e-05	0.000356288552631938	0.000234400363573643	3605	tags=47%, list=22%, signal=37%	MAPK14/MAP2K2/FCER1G/MAPK1/INPP5D/MAP2K3/RAC2/SYK/GRB2/PLCG2/BTK/PLA2G6/PRKCD/MAPK3/RAF1/PIK3R5/LYN/KRAS/VAV3/PIK3CG/LCP2/PIK3CD/GAB2/MAP2K6/PLA2G4B/TNF/PIK3R1/LAT/VAV1/SOS2/PIK3CB/PLA2G2D/MAPK13/MAP2K7/FYN/PRKCB/MAP2K4
KEGG_EPITHELIAL_CELL_SIGNALING_IN_HELICOBACTER_PYLORI_INFECTION	KEGG_EPITHELIAL_CELL_SIGNALING_IN_HELICOBACTER_PYLORI_INFECTION	KEGG_EPITHELIAL_CELL_SIGNALING_IN_HELICOBACTER_PYLORI_INFECTION	66	0.497465173984747	1.95586421786988	5.38476155040446e-05	0.000450361875124737	0.000296290707318906	3605	tags=52%, list=22%, signal=41%	MAPK14/ATP6V0E1/ATP6V1H/ATP6V0D1/ATP6V0A1/ATP6V1E1/ATP6V1C1/IKBKG/CXCL1/ADAM17/NFKBIA/TCIRG1/CXCR1/PAK1/ATP6V0B/NFKB1/ATP6AP1/CSK/PLCG2/ATP6V0C/JAM3/LYN/CDC42/ATP6V1B2/CASP3/SRC/IKBKB/ATP6V1D/ADAM10/ATP6V1F/ATP6V0E2/MAPK13/CCL5/MAP2K4
KEGG_NOD_LIKE_RECEPTOR_SIGNALING_PATHWAY	KEGG_NOD_LIKE_RECEPTOR_SIGNALING_PATHWAY	KEGG_NOD_LIKE_RECEPTOR_SIGNALING_PATHWAY	57	0.52130290048521	2.0043597095525	6.52114093856007e-05	0.000521691275084805	0.00034321794413474	4416	tags=65%, list=27%, signal=48%	NLRC4/MAPK14/MAPK1/PSTPIP1/IKBKG/CXCL1/NFKBIA/PYCARD/CASP5/NAIP/NFKB1/TRAF6/MAPK3/NFKBIB/CASP1/NOD2/IL1B/IL18/TNFAIP3/IKBKB/CARD8/CASP8/TNF/CCL8/MAPK13/CCL5/BIRC3/BIRC2/NLRP3/RIPK2/XIAP/CARD6/MEFV/CARD9/NLRP1/RELA/CCL13
KEGG_SNARE_INTERACTIONS_IN_VESICULAR_TRANSPORT	KEGG_SNARE_INTERACTIONS_IN_VESICULAR_TRANSPORT	KEGG_SNARE_INTERACTIONS_IN_VESICULAR_TRANSPORT	38	0.565774616168716	2.00092100208704	7.39237935034072e-05	0.000566749083526122	0.000372861239161922	3220	tags=53%, list=19%, signal=43%	STX5/STX4/VAMP3/STX11/BET1L/VAMP5/STX6/STX3/STX2/STX7/VAMP1/STX10/STX16/YKT6/SEC22B/VAMP2/VAMP4/VTI1A/SNAP29/VAMP8
KEGG_CHRONIC_MYELOID_LEUKEMIA	KEGG_CHRONIC_MYELOID_LEUKEMIA	KEGG_CHRONIC_MYELOID_LEUKEMIA	72	0.471257961082696	1.87187016862297	0.000147978503751695	0.00108912178761247	0.000716527491850311	3071	tags=43%, list=18%, signal=35%	MAP2K2/MAPK1/CRK/BAD/E2F2/IKBKG/RUNX1/NFKBIA/STAT5A/CTBP1/NFKB1/GRB2/STAT5B/MAPK3/RAF1/PIK3R5/KRAS/PIK3CG/PIK3CD/GAB2/CDKN1A/IKBKB/CRKL/SHC2/PIK3R1/CBL/BCL2L1/CTBP2/TGFBR2/SOS2/PIK3CB
KEGG_CYTOKINE_CYTOKINE_RECEPTOR_INTERACTION	KEGG_CYTOKINE_CYTOKINE_RECEPTOR_INTERACTION	KEGG_CYTOKINE_CYTOKINE_RECEPTOR_INTERACTION	255	0.337229444326068	1.57546486872689	0.000266979013631044	0.0018893899426197	0.00124301969909191	3681	tags=31%, list=22%, signal=25%	PPBP/IL4R/IL1R2/IFNAR1/PLEKHO2/IL17RA/IL5RA/IL18RAP/CXCL1/TNFSF10/ACVR1B/TNFSF13B/CXCR1/PF4V1/CXCL16/IL18R1/IL2RG/TNFRSF8/IL10RB/TNFRSF10C/TNFRSF17/TNFRSF1A/CXCR4/CXCL3/TNFSF14/CXCL14/CSF2RA/TNFSF4/CCR7/IL1B/IL3RA/IL18/OSM/CSF3R/IFNGR1/CCR5/TNFRSF10B/IL24/IL1R1/IFNAR2/IFNGR2/IL1RAP/IL13RA1/CCR6/CXCR3/TNF/CD27/CCR1/IL11RA/IL10/CXCR5/LTB/FLT3/TNFSF13/TGFBR2/TNFRSF25/CD40/CCL3/IL2RB/TNFRSF1B/TNFRSF1…
KEGG_RENAL_CELL_CARCINOMA	KEGG_RENAL_CELL_CARCINOMA	KEGG_RENAL_CELL_CARCINOMA	66	0.469727645192136	1.84680966914027	0.000388278268545922	0.0026460444967574	0.00174081874786671	4133	tags=45%, list=25%, signal=34%	MAP2K2/VHL/MAPK1/CRK/FLCN/TGFA/EGLN2/PAK1/GRB2/MAPK3/ARNT/EP300/RAF1/PIK3R5/KRAS/CDC42/PIK3CG/PAK2/PIK3CD/EGLN1/CRKL/ETS1/PIK3R1/SOS2/PIK3CB/CREBBP/RAPGEF1/PGF/AKT1/AKT2
KEGG_SYSTEMIC_LUPUS_ERYTHEMATOSUS	KEGG_SYSTEMIC_LUPUS_ERYTHEMATOSUS	KEGG_SYSTEMIC_LUPUS_ERYTHEMATOSUS	42	0.519659462130071	1.87689483206709	0.00056057551140475	0.00358270063829462	0.00235703989361488	3343	tags=45%, list=20%, signal=36%	ELANE/CTSG/FCGR1A/ACTN1/C5/C1QB/FCGR2A/ACTN4/C4A/FCGR3B/FCGR2B/TRIM21/C1QA/TNF/IL10/C1QC/CD40/CD86/FCGR3A
KEGG_AMYOTROPHIC_LATERAL_SCLEROSIS_ALS	KEGG_AMYOTROPHIC_LATERAL_SCLEROSIS_ALS	KEGG_AMYOTROPHIC_LATERAL_SCLEROSIS_ALS	52	0.484143410448472	1.82763484056976	0.000564664774513827	0.00358270063829462	0.00235703989361488	4146	tags=50%, list=25%, signal=38%	MAPK14/PPP3CB/BAD/MAP2K3/PPP3CA/DAXX/APAF1/TNFRSF1A/CASP1/CAT/GPX1/MAP3K5/CASP3/MAP2K6/TNF/BID/BCL2L1/NEFH/TNFRSF1B/MAPK13/BAX/CHP2/PPP3R1/BCL2/CCS/DERL1
KEGG_AMINOACYL_TRNA_BIOSYNTHESIS	KEGG_AMINOACYL_TRNA_BIOSYNTHESIS	KEGG_AMINOACYL_TRNA_BIOSYNTHESIS	22	-0.58617	-2.05086	0.000635082002640047	0.00389516961619229	0.00256261158960019	3498	tags=82%, list=21%, signal=65%	FARSA/AARS2/FARS2/YARS2/HARS2/SARS2/MTFMT/LARS2/PARS2/DARS2/FARSB/IARS2/WARS2/NARS2/TARS2/EARS2/MARS2/SEPSECS
KEGG_PROSTATE_CANCER	KEGG_PROSTATE_CANCER	KEGG_PROSTATE_CANCER	87	0.41640531130894	1.72298640302901	0.000877409824544292	0.00520785186181128	0.003426218330139	4402	tags=46%, list=26%, signal=34%	MAP2K2/MAPK1/BAD/E2F2/IKBKG/NFKBIA/TGFA/CTNNB1/CREB5/KLK3/GSK3B/NFKB1/GRB2/GSTP1/MAPK3/CREB3L2/EP300/RAF1/PIK3R5/KRAS/PIK3CG/FOXO1/CREB1/PIK3CD/CDKN1A/IKBKB/PIK3R1/SRD5A2/SOS2/PIK3CB/PDGFC/CDKN1B/CREBBP/BCL2/AKT1/AKT2/RELA/E2F1/PTEN/ARAF
KEGG_ASTHMA	KEGG_ASTHMA	KEGG_ASTHMA	16	0.649460095849623	1.88275782050756	0.000983852793859291	0.00565715356469092	0.00372181155571771	3114	tags=44%, list=19%, signal=36%	RNASE3/FCER1G/TNF/IL10/CD40/PRG2/EPX
KEGG_RIG_I_LIKE_RECEPTOR_SIGNALING_PATHWAY	KEGG_RIG_I_LIKE_RECEPTOR_SIGNALING_PATHWAY	KEGG_RIG_I_LIKE_RECEPTOR_SIGNALING_PATHWAY	66	0.447500580921204	1.7594203965856	0.0012720892240341	0.00709286112794771	0.00466635600522876	3482	tags=38%, list=21%, signal=30%	MAPK14/TBKBP1/TRIM25/IKBKG/NFKBIA/NLRX1/TANK/NFKB1/IRF3/TRAF6/OTUD5/CASP10/ATG12/NFKBIB/DHX58/MAP3K1/IRF7/IKBKB/CASP8/TNF/FADD/DDX58/TRADD/MAPK13/RIPK1
KEGG_PATHOGENIC_ESCHERICHIA_COLI_INFECTION	KEGG_PATHOGENIC_ESCHERICHIA_COLI_INFECTION	KEGG_PATHOGENIC_ESCHERICHIA_COLI_INFECTION	53	0.472682670812814	1.79465830908201	0.00137947414392655	0.00746538948477895	0.00491144045051247	2339	tags=40%, list=14%, signal=34%	ARPC4/YWHAZ/ARHGEF2/TLR5/ARPC1B/CTNNB1/ARPC2/TLR4/LY96/ACTB/ARPC3/WAS/ACTG1/CD14/HCLS1/RHOA/CDC42/TUBB1/ROCK2/ARPC5/NCK2
KEGG_ERBB_SIGNALING_PATHWAY	KEGG_ERBB_SIGNALING_PATHWAY	KEGG_ERBB_SIGNALING_PATHWAY	85	0.40357132837276	1.66032370968939	0.00189083445675908	0.0099403868583906	0.00653972819630961	4234	tags=46%, list=25%, signal=34%	MAP2K2/MAPK1/CRK/BAD/TGFA/PAK1/STAT5A/GSK3B/GRB2/PLCG2/STAT5B/MAPK3/RAF1/PIK3R5/KRAS/PIK3CG/CAMK2G/CAMK2A/PAK2/SRC/PIK3CD/EREG/CDKN1A/NCK2/CRKL/SHC2/PIK3R1/CBL/RPS6KB2/SOS2/PIK3CB/MAP2K7/PRKCB/MAP2K4/CDKN1B/CBLB/AKT1/AKT2/ERBB4
KEGG_ADIPOCYTOKINE_SIGNALING_PATHWAY	KEGG_ADIPOCYTOKINE_SIGNALING_PATHWAY	KEGG_ADIPOCYTOKINE_SIGNALING_PATHWAY	66	0.437007027310401	1.71816330543836	0.00221069493739359	0.0112991074577895	0.00743362332749307	4291	tags=47%, list=26%, signal=35%	STK11/STAT3/CAMKK2/IKBKG/PRKAB1/NFKBIA/RXRA/NFKB1/POMC/NFKBIB/TNFRSF1A/JAK2/CD36/ACSL1/ADIPOR1/ACSL5/IKBKB/RXRB/TNF/SOCS3/G6PC/CPT1A/TNFRSF1B/SLC2A4/TRADD/ACSL4/AKT1/AKT2/NFKBIE/RELA/CPT1B
KEGG_PYRUVATE_METABOLISM	KEGG_PYRUVATE_METABOLISM	KEGG_PYRUVATE_METABOLISM	39	-0.43248	-1.74006	0.00250450953010486	0.0124548582037647	0.00819398566037152	3542	tags=46%, list=21%, signal=36%	LDHB/GLO1/ACYP1/DLD/MDH2/ACYP2/ACACA/ALDH9A1/ME3/ALDH3A2/PDHB/LDHD/ALDH7A1/ALDH1B1/HAGHL/AKR1B1/ME1/DLAT
KEGG_VEGF_SIGNALING_PATHWAY	KEGG_VEGF_SIGNALING_PATHWAY	KEGG_VEGF_SIGNALING_PATHWAY	74	0.422145110834154	1.69140951307441	0.00268052148950456	0.0129793672123379	0.00853905737653806	4133	tags=43%, list=25%, signal=33%	MAPK14/MAP2K2/MAPKAPK2/MAPK1/PPP3CB/BAD/RAC2/PPP3CA/PLCG2/PLA2G6/MAPK3/RAF1/NFAT5/PXN/PIK3R5/KRAS/CDC42/PIK3CG/MAPKAPK3/SRC/PIK3CD/PLA2G4B/SHC2/PIK3R1/PIK3CB/PLA2G2D/MAPK13/PRKCB/CHP2/PPP3R1/AKT1/AKT2
KEGG_LONG_TERM_POTENTIATION	KEGG_LONG_TERM_POTENTIATION	KEGG_LONG_TERM_POTENTIATION	69	0.413206959801847	1.63408410718291	0.00313984399471347	0.014293859601708	0.00940385500112368	3804	tags=36%, list=23%, signal=28%	MAP2K2/MAPK1/RPS6KA1/PPP3CB/PPP3CA/PPP1CA/PLCB2/RPS6KA3/GNAQ/MAPK3/CALM1/EP300/RAF1/RPS6KA2/KRAS/CAMK2G/CAMK2A/CALM3/PPP1CB/PRKCB/CHP2/CREBBP/ITPR2/PRKACA/PPP3R1
KEGG_PANCREATIC_CANCER	KEGG_PANCREATIC_CANCER	KEGG_PANCREATIC_CANCER	69	0.412895446051586	1.63285218294641	0.00313984399471347	0.014293859601708	0.00940385500112368	4402	tags=49%, list=26%, signal=36%	RALBP1/STAT3/MAPK1/RALB/BAD/E2F2/IKBKG/RAC2/TGFA/NFKB1/MAPK3/RAF1/PIK3R5/KRAS/CDC42/PIK3CG/RALGDS/PIK3CD/ARHGEF6/IKBKB/PIK3R1/BCL2L1/TGFBR2/PIK3CB/STAT1/JAK1/PGF/PLD1/SMAD2/AKT1/AKT2/RELA/E2F1/ARAF
KEGG_BUTANOATE_METABOLISM	KEGG_BUTANOATE_METABOLISM	KEGG_BUTANOATE_METABOLISM	34	-0.461404	-1.78261	0.0032139692887991	0.014293859601708	0.00940385500112368	2866	tags=53%, list=17%, signal=44%	ECHS1/HADH/ACSM4/OXCT1/ACSM2A/AKR1B10/AACS/HMGCS1/L2HGDH/OXCT2/GAD1/ALDH9A1/HMGCS2/EHHADH/ALDH3A2/PDHB/ALDH7A1/ALDH1B1
KEGG_FOCAL_ADHESION	KEGG_FOCAL_ADHESION	KEGG_FOCAL_ADHESION	194	0.33084958543155	1.49669036037444	0.003262728822129	0.014293859601708	0.00940385500112368	3441	tags=31%, list=21%, signal=25%	CCND3/ILK/ITGA2B/ARHGAP5/THBS3/MAPK1/VASP/CRK/ACTN1/PARVB/BAD/RAC2/CTNNB1/TLN1/PPP1CA/PAK1/ZYX/MYL12A/GSK3B/VWF/THBS1/ACTB/PARVG/GRB2/ACTG1/MAPK3/RAF1/PXN/ACTN4/PIK3R5/CCND2/RHOA/CDC42/VAV3/PIK3CG/ITGB3/PAK2/FLNA/SRC/PIK3CD/ROCK2/CAV3/VCL/CAV2/CRKL/SHC2/PIK3R1/DIAPH1/MYL9/VAV1/ITGA5/SOS2/PIK3CB/PDGFC/PPP1CB/ITGB4/MYLK/ITGB7/FYN/PRKCB
KEGG_GNRH_SIGNALING_PATHWAY	KEGG_GNRH_SIGNALING_PATHWAY	KEGG_GNRH_SIGNALING_PATHWAY	100	0.379484317656858	1.59247827502771	0.00382071740668125	0.0163491163448686	0.0107559975953083	3784	tags=39%, list=23%, signal=30%	PTK2B/MAPK14/MAP2K2/ADCY4/MAPK1/MAP2K3/MAP3K2/PLCB2/GRB2/GNAQ/PLA2G6/PRKCD/MAPK3/GNAS/CALM1/MAP3K3/RAF1/KRAS/CDC42/CAMK2G/MAP3K1/CAMK2A/SRC/CALM3/ADCY7/CACNA1S/MAP2K6/PLA2G4B/SOS2/PLA2G2D/FSHB/GNRH1/MAPK13/MAP2K7/PRKCB/MAP2K4/CACNA1D/ITPR2/PRKACA
KEGG_NON_SMALL_CELL_LUNG_CANCER	KEGG_NON_SMALL_CELL_LUNG_CANCER	KEGG_NON_SMALL_CELL_LUNG_CANCER	54	0.435565899391918	1.65918426096326	0.00528758114753569	0.0221117029806038	0.0145471730135551	3441	tags=43%, list=21%, signal=34%	MAP2K2/MAPK1/BAD/E2F2/TGFA/RXRA/FOXO3/GRB2/PLCG2/MAPK3/RAF1/PIK3R5/KRAS/PIK3CG/PIK3CD/RXRB/RASSF5/PIK3R1/STK4/SOS2/PIK3CB/RASSF1/PRKCB
KEGG_ENDOMETRIAL_CANCER	KEGG_ENDOMETRIAL_CANCER	KEGG_ENDOMETRIAL_CANCER	52	0.436084593146227	1.64621345384305	0.00581696994009109	0.0237849437550391	0.0156479893125257	3071	tags=35%, list=18%, signal=28%	ILK/MAP2K2/MAPK1/BAD/CTNNB1/GSK3B/FOXO3/GRB2/AXIN1/MAPK3/RAF1/PIK3R5/KRAS/PIK3CG/PIK3CD/PIK3R1/SOS2/PIK3CB
KEGG_ALANINE_ASPARTATE_AND_GLUTAMATE_METABOLISM	KEGG_ALANINE_ASPARTATE_AND_GLUTAMATE_METABOLISM	KEGG_ALANINE_ASPARTATE_AND_GLUTAMATE_METABOLISM	30	-0.455836	-1.72217	0.00693696448688945	0.0277478579475578	0.0182551697023407	3151	tags=40%, list=19%, signal=32%	ADSL/GLUD2/DDO/CPS1/GAD1/ALDH4A1/GPT/GPT2/GFPT2/ASS1/CAD/PPAT
KEGG_CYTOSOLIC_DNA_SENSING_PATHWAY	KEGG_CYTOSOLIC_DNA_SENSING_PATHWAY	KEGG_CYTOSOLIC_DNA_SENSING_PATHWAY	52	0.424041272560727	1.6007500811663	0.00900851321349281	0.0350139847223867	0.0230355162647281	3486	tags=37%, list=21%, signal=29%	RIPK3/ADAR/AIM2/IKBKG/NFKBIA/PYCARD/NFKB1/IRF3/ZBP1/NFKBIB/CASP1/IL1B/IL18/IRF7/IKBKB/DDX58/CCL5/RIPK1/POLR1D
KEGG_VASCULAR_SMOOTH_MUSCLE_CONTRACTION	KEGG_VASCULAR_SMOOTH_MUSCLE_CONTRACTION	KEGG_VASCULAR_SMOOTH_MUSCLE_CONTRACTION	111	0.353303506566488	1.51776738150795	0.00913408297105739	0.0350139847223867	0.0230355162647281	3784	tags=36%, list=23%, signal=28%	MAP2K2/KCNMB2/ADCY4/MAPK1/MYL6/ADORA2A/PPP1CA/ARHGEF11/ARHGEF1/PLCB2/ACTA2/GNAQ/PLA2G6/PRKCD/MAPK3/GNAS/CALM1/RAF1/RHOA/KCNMA1/CALM3/ADCY7/ROCK2/CACNA1S/PTGIR/PLA2G4B/KCNMB1/GNA13/MYL9/PLA2G2D/PRKCH/NPR1/PPP1CB/MYLK/GNA12/PRKCB/CACNA1D/PRKG1/ITPR2/PRKACA
KEGG_BASAL_TRANSCRIPTION_FACTORS	KEGG_BASAL_TRANSCRIPTION_FACTORS	KEGG_BASAL_TRANSCRIPTION_FACTORS	35	-0.409361	-1.58742	0.0104851179991016	0.0393726879966264	0.0259030842083069	4182	tags=49%, list=25%, signal=36%	TAF5/TAF5L/GTF2H3/GTF2E1/TBP/TAF1L/TBPL2/GTF2F2/TAF11/TAF2/GTF2A1L/TAF9/GTF2I/GTF2H4/TAF4B/TAF13/TAF4
KEGG_GLYCEROPHOSPHOLIPID_METABOLISM	KEGG_GLYCEROPHOSPHOLIPID_METABOLISM	KEGG_GLYCEROPHOSPHOLIPID_METABOLISM	70	0.387329187241123	1.53782162578868	0.0134288935075236	0.0494183281076869	0.0325120579655835	3531	tags=37%, list=21%, signal=29%	DGKD/TAZ/AGPAT3/MBOAT2/PGS1/CDS2/LPGAT1/LPCAT2/DGKA/CDIPT/LYPLA2/PLA2G6/AGPAT4/PHOSPHO1/MBOAT7/CHPT1/PISD/CHKB/PLA2G4B/AGPAT1/DGKQ/PLA2G2D/LYPLA1/AGPAT2/DGKG/MBOAT1
KEGG_PHOSPHATIDYLINOSITOL_SIGNALING_SYSTEM	KEGG_PHOSPHATIDYLINOSITOL_SIGNALING_SYSTEM	KEGG_PHOSPHATIDYLINOSITOL_SIGNALING_SYSTEM	76	0.37844836881523	1.52068828259508	0.0137901036686824	0.0497525308830893	0.0327319282125588	3752	tags=37%, list=23%, signal=29%	DGKD/CDS2/INPP5D/INPP5K/ITPK1/DGKA/CDIPT/PLCB2/INPP4A/PLCG2/CALM1/PIK3R5/INPP5A/PIK3CG/PIP5K1B/ITPKB/PIK3CD/PLCD1/CALM3/OCRL/PIP4K2A/PIK3R1/DGKQ/PIK3CB/PRKCB/DGKG/ITPR2/PI4KB
KEGG_SULFUR_METABOLISM	KEGG_SULFUR_METABOLISM	KEGG_SULFUR_METABOLISM	13	0.600706842744301	1.65966772820276	0.0152734854062847	0.0540446406683918	0.0355556846502578	3874	tags=62%, list=23%, signal=47%	PAPSS1/SULT1A4/SULT1A2/CHST13/SULT1A1/SULT1E1/SULT1A3/CHST11
KEGG_VIBRIO_CHOLERAE_INFECTION	KEGG_VIBRIO_CHOLERAE_INFECTION	KEGG_VIBRIO_CHOLERAE_INFECTION	52	0.40777658804176	1.53935111661114	0.0178990736370741	0.0621401801739933	0.0408816974828903	2761	tags=37%, list=17%, signal=31%	ATP6V0E1/ATP6V1H/ATP6V0D1/ATP6V0A1/ATP6V1E1/ATP6V1C1/TCIRG1/ATP6V0B/ARF1/ACTB/ATP6AP1/PLCG2/ATP6V0C/ACTG1/GNAS/ATP6V1B2/ATP6V1D/CFTR/ATP6V1F
KEGG_PATHWAYS_IN_CANCER	KEGG_PATHWAYS_IN_CANCER	KEGG_PATHWAYS_IN_CANCER	318	0.282389262690049	1.34638949011023	0.0184065360894852	0.0625630389581612	0.0411598940514219	3441	tags=29%, list=21%, signal=24%	MMP9/RALBP1/ITGA2B/MAP2K2/ZBTB16/VHL/STAT3/MAPK1/PIAS1/RALB/CRK/BAD/E2F2/IKBKG/PIAS4/RAC2/MAX/SPI1/RUNX1/CEBPA/NFKBIA/TGFA/EGLN2/CTNNB1/KLK3/STAT5A/GSK3B/RXRA/PML/CTBP1/RARA/NFKB1/GRB2/AXIN1/GSTP1/PLCG2/STAT5B/TRAF6/MAPK3/FZD7/ARNT/EP300/RAF1/FGF18/FGF6/CCNA1/PIK3R5/CSF2RA/KRAS/RHOA/CDC42/PIK3CG/TPM3/CSF3R/FOXO1/CASP3/RALGDS/PIK3CD/EGLN1/WNT5B/CDKN1A/IKBKB/CASP8/CRKL/RXRB/RASSF5/ETS1/PIK3R1/FADD/…
KEGG_PRION_DISEASES	KEGG_PRION_DISEASES	KEGG_PRION_DISEASES	35	0.44518250864432	1.54291249312543	0.018700908384233	0.0625630389581612	0.0411598940514219	4285	tags=49%, list=26%, signal=36%	MAP2K2/MAPK1/C5/C1QB/MAPK3/IL1B/C1QA/NOTCH1/NCAM1/C1QC/BAX/FYN/CCL5/PRKACA/EGR1/PRKACB/HSPA1A
KEGG_GRAFT_VERSUS_HOST_DISEASE	KEGG_GRAFT_VERSUS_HOST_DISEASE	KEGG_GRAFT_VERSUS_HOST_DISEASE	19	0.523561764794875	1.58960657605438	0.0191412910454287	0.0628928134349802	0.0413768509440659	4450	tags=58%, list=27%, signal=42%	KIR2DL3/GZMB/IL1B/TNF/CD86/PRF1/KIR3DL1/KIR3DL2/KIR2DL1/KLRD1/FAS
KEGG_TYPE_II_DIABETES_MELLITUS	KEGG_TYPE_II_DIABETES_MELLITUS	KEGG_TYPE_II_DIABETES_MELLITUS	45	0.430293441880239	1.57374429388101	0.0207553505570222	0.0669997281138962	0.0440787684959844	3071	tags=36%, list=18%, signal=29%	MAPK1/HK3/CACNA1E/PRKCD/MAPK3/HK1/PIK3R5/PIK3CG/INSR/PIK3CD/IKBKB/TNF/PIK3R1/SOCS3/SLC2A4/PIK3CB
KEGG_HISTIDINE_METABOLISM	KEGG_HISTIDINE_METABOLISM	KEGG_HISTIDINE_METABOLISM	27	-0.416001	-1.52495	0.021516660627604	0.0682597509565369	0.0449077308924585	2101	tags=37%, list=13%, signal=32%	HNMT/ALDH9A1/LCMT2/METTL6/ALDH3A2/METTL2B/ALDH7A1/ALDH1B1/ALDH3A1/ALDH1A3
KEGG_COLORECTAL_CANCER	KEGG_COLORECTAL_CANCER	KEGG_COLORECTAL_CANCER	62	0.372023468242833	1.44232017013979	0.0245759519450171	0.0766436467437821	0.0504234518051198	4133	tags=42%, list=25%, signal=32%	MAPK1/BAD/RAC2/CTNNB1/GSK3B/AXIN1/MAPK3/RAF1/PIK3R5/KRAS/RHOA/PIK3CG/CASP3/RALGDS/PIK3CD/PIK3R1/TGFBR2/PIK3CB/APPL1/BAX/MSH3/FOS/BCL2/SMAD2/AKT1/AKT2
KEGG_ANTIGEN_PROCESSING_AND_PRESENTATION	KEGG_ANTIGEN_PROCESSING_AND_PRESENTATION	KEGG_ANTIGEN_PROCESSING_AND_PRESENTATION	61	0.376223494278654	1.45714137130811	0.0281771265479773	0.0857737346953429	0.0564300886153572	3940	tags=38%, list=24%, signal=29%	NFYC/CTSB/HSPA1L/HSPA6/TAPBP/KIR2DL3/PSME1/CANX/IFI30/CIITA/CREB1/KIR3DL3/TAP1/CD8A/B2M/CTSS/LTA/KIR3DL1/RFXANK/KIR3DL2/CD74/KIR2DL1/KLRD1
KEGG_NUCLEOTIDE_EXCISION_REPAIR	KEGG_NUCLEOTIDE_EXCISION_REPAIR	KEGG_NUCLEOTIDE_EXCISION_REPAIR	44	-0.350539	-1.45491	0.0284358576979126	0.0857737346953429	0.0564300886153572	5626	tags=59%, list=34%, signal=39%	CDK7/CETN2/POLD1/RPA3/RFC2/ERCC1/POLD2/GTF2H2/CCNH/CUL4A/RFC4/ERCC2/POLE3/RPA2/GTF2H3/LIG1/RPA1/ERCC5/POLE2/DDB2/RFC3/ERCC8/MNAT1/ERCC6/GTF2H4/RFC1
KEGG_GLYCOSAMINOGLYCAN_BIOSYNTHESIS_KERATAN_SULFATE	KEGG_GLYCOSAMINOGLYCAN_BIOSYNTHESIS_KERATAN_SULFATE	KEGG_GLYCOSAMINOGLYCAN_BIOSYNTHESIS_KERATAN_SULFATE	14	0.549638763356508	1.54259469306139	0.0304592452097311	0.0903951793321052	0.0594705127184903	4775	tags=57%, list=29%, signal=41%	ST3GAL1/CHST2/ST3GAL2/CHST1/B4GALT3/B4GALT4/B4GALT1/B3GNT2
KEGG_NOTCH_SIGNALING_PATHWAY	KEGG_NOTCH_SIGNALING_PATHWAY	KEGG_NOTCH_SIGNALING_PATHWAY	47	0.408504159198858	1.5131840158751	0.0325925488412277	0.0951909362981888	0.0626256159856505	4997	tags=60%, list=30%, signal=42%	RFNG/ADAM17/RBPJ/JAG1/DTX2/CTBP1/SNW1/PTCRA/DTX1/KAT2B/EP300/NCSTN/NUMB/CIR1/NOTCH1/CTBP2/LFNG/PSENEN/PSEN1/MFNG/CREBBP/MAML1/DTX3L/NOTCH2/NOTCH4/APH1A/MAML3/NUMBL
KEGG_MTOR_SIGNALING_PATHWAY	KEGG_MTOR_SIGNALING_PATHWAY	KEGG_MTOR_SIGNALING_PATHWAY	50	0.396308627284918	1.48199885436246	0.0379575970173598	0.109041800042445	0.0717380263437137	4133	tags=40%, list=25%, signal=30%	STRADA/STK11/ULK1/MAPK1/RPS6KA1/RPS6KA3/CAB39/MAPK3/RPS6KA2/PIK3R5/PIK3CG/PIK3CD/PIK3R1/RPS6KB2/ULK2/PIK3CB/EIF4E1B/PGF/AKT1/AKT2
KEGG_CYSTEINE_AND_METHIONINE_METABOLISM	KEGG_CYSTEINE_AND_METHIONINE_METABOLISM	KEGG_CYSTEINE_AND_METHIONINE_METABOLISM	34	-0.385479	-1.48928	0.0385202011019506	0.109041800042445	0.0717380263437137	5861	tags=53%, list=35%, signal=34%	GOT2/AHCYL2/APIP/DNMT3A/SDS/AMD1/LDHAL6A/CTH/TRDMT1/LDHB/SMS/DNMT1/ENOPH1/TAT/SRM/DNMT3B/MTAP/MTR
KEGG_GLUTATHIONE_METABOLISM	KEGG_GLUTATHIONE_METABOLISM	KEGG_GLUTATHIONE_METABOLISM	48	0.391745811557582	1.45686997129023	0.0393258426966292	0.109635682669391	0.0721287385982832	4874	tags=46%, list=29%, signal=32%	PGD/OPLAH/GPX7/GSR/GSTK1/GSTP1/ANPEP/GPX1/GSTM1/G6PD/GSTM2/GGT5/GSTZ1/IDH2/GGT7/IDH1/GSTA2/GCLM/TXNDC12/GPX3/GSTA1/GGT1
KEGG_GLIOMA	KEGG_GLIOMA	KEGG_GLIOMA	64	0.359575951745353	1.39841901523858	0.0412654745529574	0.113326079369316	0.0745566311640235	3071	tags=33%, list=18%, signal=27%	MAP2K2/MAPK1/E2F2/TGFA/GRB2/PLCG2/MAPK3/CALM1/RAF1/PIK3R5/KRAS/PIK3CG/CAMK2G/CAMK2A/PIK3CD/CALM3/CDKN1A/SHC2/PIK3R1/SOS2/PIK3CB
KEGG_RENIN_ANGIOTENSIN_SYSTEM	KEGG_RENIN_ANGIOTENSIN_SYSTEM	KEGG_RENIN_ANGIOTENSIN_SYSTEM	17	0.508280734013384	1.49424525815362	0.0456838925826274	0.122897046129107	0.0808533198217808	2277	tags=35%, list=14%, signal=30%	CTSG/CTSA/ANPEP/LNPEP/AGTR2/MME
KEGG_CITRATE_CYCLE_TCA_CYCLE	KEGG_CITRATE_CYCLE_TCA_CYCLE	KEGG_CITRATE_CYCLE_TCA_CYCLE	30	-0.380089	-1.436	0.0460863922984151	0.122897046129107	0.0808533198217808	3349	tags=40%, list=20%, signal=32%	SUCLA2/SDHD/SUCLG2/DLD/OGDHL/MDH2/ACLY/ACO1/PDHB/CS/IDH3A/DLAT
