# Supplementary material for: Decoding immune-metabolic crosstalk in ARDS: a transcriptomic exploration of biomarkers, cellular dynamics, and therapeutic pathways
Source: Front Immunol. 2025 Oct 27;16:1615748. doi: 10.3389/fimmu.2025.1615748 (PMC12597791; doi:10.3389/fimmu.2025.1615748)
Supplement: Supplementary Table 12 — Drug response analysis. [file Table12.xlsx]

## Sheet: drug.result
Term	Overlap	P.value	Adjusted.P.value	Old.P.value	Old.Adjusted.P.value	Odds.Ratio	Combined.Score	Genes
mesalazine MCF7 UP	45679	0.003296484417552	0.0172392187639788	0	0	475.619047619048	2718.11467997229	RPL14
cinchocaine PC3 UP	45679	0.003296484417552	0.0172392187639788	0	0	475.619047619048	2718.11467997229	RPL14
sisomicin HL60 DOWN	45680	0.00344615305630759	0.0172392187639788	0	0	453.977272727273	2574.27663877793	RPL14
tolbutamide MCF7 DOWN	45680	0.00344615305630759	0.0172392187639788	0	0	453.977272727273	2574.27663877793	RPL14
ifosfamide MCF7 UP	45681	0.00359580673873441	0.0172392187639788	0	0	434.217391304348	2443.76979314669	RPL14
nicotinic acid PC3 DOWN	45684	0.00404467804622706	0.0172392187639788	0	0	384.057692307692	2116.29358166937	RPL14
propantheline bromide PC3 DOWN	45684	0.00404467804622706	0.0172392187639788	0	0	384.057692307692	2116.29358166937	RPL14
meglumine PC3 DOWN	45688	0.00464296371323848	0.0172392187639788	0	0	332.783333333333	1787.84597380293	RPL14
apigenin PC3 UP	1/32	0.00479249773479363	0.0172392187639788	0	0	322.032258064516	1719.87882569562	RPL14
promethazine PC3 UP	1/34	0.00509152090098156	0.0172392187639788	0	0	302.484848484848	1597.17405140703	RPL14
hyoscyamine HL60 UP	1/36	0.00539048423315445	0.0172392187639788	0	0	285.171428571429	1489.48460880267	RPL14
oxolinic acid HL60 UP	1/36	0.00539048423315445	0.0172392187639788	0	0	285.171428571429	1489.48460880267	RPL14
pyrantel HL60 UP	1/39	0.00583881704612273	0.0172392187639788	0	0	262.618421052632	1350.70617046735	RPL14
dexverapamil MCF7 UP	1/40	0.0059882314019792	0.0172392187639788	0	0	255.871794871795	1309.5413986235	RPL14
deferoxamine PC3 UP	1/44	0.00658573925675946	0.0172392187639788	0	0	232.023255813953	1165.41770566619	RPL14
pentetrazol HL60 UP	1/44	0.00658573925675946	0.0172392187639788	0	0	232.023255813953	1165.41770566619	RPL14
colchicine SKMEL5 UP	1/46	0.00688440344825683	0.0172392187639788	0	0	221.688888888889	1103.67742297314	RPL14
benserazide PC3 UP	1/47	0.00703371311091952	0.0172392187639788	0	0	216.858695652174	1074.97734402388	RPL14
diltiazem PC3 UP	1/48	0.0071830078183245	0.0172392187639788	0	0	212.234042553192	1047.59510101556	RPL14
primidone PC3 UP	1/48	0.0071830078183245	0.0172392187639788	0	0	212.234042553192	1047.59510101556	RPL14
zidovudine PC3 UP	1/55	0.00822765208709083	0.0181046243535636	0	0	184.657407407407	886.402567873523	RPL14
nilutamide PC3 UP	1/56	0.00837682717621764	0.0181046243535636	0	0	181.290909090909	866.985	RPL14
chlorprothixene PC3 DOWN	1/58	0.00867513250274921	0.0181046243535636	0	0	174.912280701754	830.360139497581	RPL14
cefotiam PC3 UP	1/62	0.00927156377294136	0.0185431275458827	0	0	163.409836065574	764.889287135438	RPL14
chlortetracycline PC3 UP	1/67	0.0100167665600723	0.0192321917953388	0	0	150.992424242424	695.092860072288	RPL14
nitrofural PC3 UP	1/71	0.0106126597969387	0.0195926027020406	0	0	142.335714285714	647.016548147989	RPL14
clomipramine PC3 DOWN	1/108	0.0161133446145419	0.0286459459814078	0	0	92.9439252336449	383.682514116949	RPL14
SELENIUM CTD 00006731	2/1559	0.0172720791828575	0.0296092785991842	0	0	23.6865767501606	96.135856370295	SMARCD3;RPL14
paclitaxel PC3 UP	1/129	0.0192262684961311	0.0318227892349756	0	0	77.6133	306.68715661621	RPL14
ambroxol PC3 UP	1/175	0.0260220999459419	0.0416353599135071	0	0	56.9626436781609	207.845812845536	RPL14
arbutin CTD 00005438	1/282	0.0417082137918211	0.0645804600647553	0	0	35.0818505338078	111.457045692662	TCN1
kojic acid CTD 00000624	1/313	0.0462211148883305	0.0693316723324957	0	0	31.5464743589744	96.9839114062754	TCN1
3'-Azido-3'-deoxythymidine CTD 00007047	1/374	0.0550599274810121	0.0800871672451086	0	0	26.3056300268097	76.2687837572983	TCN1
Methaneseleninic acid CTD 00000412	1/402	0.0590987355679796	0.0834335090371477	0	0	24.4339152119701	69.1124470186065	SMARCD3
trichostatin A PC3 UP	1/415	0.0609699780818765	0.0836159699408593	0	0	23.6509661835749	66.1605907472935	TCN1
primaquine PC3 DOWN	1/535	0.0781259751614609	0.104167966881948	0	0	18.2237827715356	46.4603075138356	RPL14
puromycin PC3 UP	1/552	0.0805393766128336	0.104483515605838	0	0	17.6460980036298	44.4506808097771	RPL14
Tetradioxin CTD 00006848	2/3768	0.0930947075400839	0.117593314787474	0	0	8.61975570897504	20.4644890911738	SMARCD3;TCN1
metronidazole PC3 DOWN	1/745	0.107643864115981	0.132484755835053	0	0	12.9388440860215	28.8397396470515	RPL14
cyclosporin A CTD 00007121	2/4825	0.146507842890054	0.175809411468065	0	0	6.29234916027369	12.0855660096288	SMARCD3;RPL14
Disodium selenite CTD 00007229	1/1370	0.191753205294437	0.224491557417877	0	0	6.80350620891161	11.2363043012295	RPL14
VITAMIN E CTD 00006994	1/1510	0.209838908320159	0.239815895223039	0	0	6.12591119946985	9.56509052914515	RPL14
COPPER CTD 00005706	1/1688	0.232441342356693	0.259469405421425	0	0	5.42679312388856	7.91832814695424	TCN1
POTASSIUM CHROMATE CTD 00001284	1/1897	0.258424993669027	0.281918174911665	0	0	4.77347046413502	6.45922054191868	RPL14
(-)-Epigallocatechin gallate CTD 00002033	1/2114	0.284775714607938	0.303760762248468	0	0	4.2318977756744	5.31548948303732	RPL14
hydrogen peroxide CTD 00006118	1/2673	0.349764923012077	0.36497209357782	0	0	3.24195359281437	3.40565279329117	RPL14
atrazine CTD 00005450	1/2968	0.382416142677542	0.390552656351532	0	0	2.86990225817324	2.75868173481866	RPL14
acetaminophen CTD 00005295	1/4135	0.500869961191758	0.500869961191758	0	0	1.91860183841316	1.32653813738561	RPL14
